# Supplementary material for: Multi-modal and bi-directional effects of a synthetic Δ9-Tetrahydrocannabinol (THC) analogue, Nabilone, on spatio-temporal binding windows: Evidence from the projected hand illusion
Source: PLoS One. 2024 Sep 9;19(9):e0309614. doi: 10.1371/journal.pone.0309614 (PMC11383222; doi:10.1371/journal.pone.0309614)
Supplement: S3 File — (CSV) [file pone.0309614.s003.csv]

id	drug	drug order	session	distance	isi	actpas	question	prescore	postscore	response	sex	date	body weight
801	p		1	15	0	a	1	0	0	0
801	p		1	15	0	a	2	-3	2	5					Further information on provided data
801	p		1	15	0	a	3	-3	0	3					Drug	d (DEX), p (placebo)
801	p		1	15	0	a	4	-3	-3	0					Session	referring to which (1st or 2nd) session the data was gathered
801	p		1	15	0	a	5	-3	-3	0					Distance	Distance condition (15 or 30 cm)
801	p		1	15	0	a	6	-3	-3	0					ISI	Inter-stimulus interval (or delay). Either 0 or 500 ms.
801	p		1	15	0	a	7	-3	-3	0					actpas	Active (a) or Passive (p) movement condition.
801	p		1	15	0	a	8	-3	-3	0					question	Questionnaire item (numbered 1 - 23 + drift [proprioceptive drift])
801	p		1	15	0	a	9	-3	-3	0					pre/post score	Questionnaire score for the pre-trial (prescore) and post-trial (postscore) derived from the adapted 7-point likert scale for the PHI
801	p		1	15	0	a	10	-3	-3	0					response	Individual questionnaire item difference score (postscore - prescore)
801	p		1	15	0	a	11	-3	-2	1
801	p		1	15	0	a	12	-3	-2	1					Empty columns (drug order, sex, date, body weight) were combined into the dataframe from separate CSVs in 'r'.
801	p		1	15	0	a	13	-3	-3	0					Date is intentionally removed as it may act as a possible identifying factor for our participants.
801	p		1	15	0	a	14	2	3	1
801	p		1	15	0	a	15	-1	0	1
801	p		1	15	0	a	16	3	3	0
801	p		1	15	0	a	17	3	3	0
801	p		1	15	0	a	18	0	3	3
801	p		1	15	0	a	19	3	3	0
801	p		1	15	0	a	20	-3	0	3
801	p		1	15	0	a	21	0	0	0
801	p		1	15	0	a	22	0	0	0
801	p		1	15	0	a	23	0	0	0
801	p		1	15	0	a	drift	7.9	4.9	-3
801	p		1	15	500	a	1	0	0	0
801	p		1	15	500	a	2	0	-3	-3
801	p		1	15	500	a	3	0	0	0
801	p		1	15	500	a	4	-3	-3	0
801	p		1	15	500	a	5	-3	-3	0
801	p		1	15	500	a	6	-3	0	3
801	p		1	15	500	a	7	-3	0	3
801	p		1	15	500	a	8	-3	0	3
801	p		1	15	500	a	9	-3	-3	0
801	p		1	15	500	a	10	-2	-3	-1
801	p		1	15	500	a	11	1	0	-1
801	p		1	15	500	a	12	-1	0	1
801	p		1	15	500	a	13	-3	-3	0
801	p		1	15	500	a	14	3	3	0
801	p		1	15	500	a	15	1	0	-1
801	p		1	15	500	a	16	-3	0	3
801	p		1	15	500	a	17	0	-3	-3
801	p		1	15	500	a	18	-1	3	4
801	p		1	15	500	a	19	-1	3	4
801	p		1	15	500	a	20	0	-3	-3
801	p		1	15	500	a	21	1	-3	-4
801	p		1	15	500	a	22	0	-3	-3
801	p		1	15	500	a	23	0	-3	-3
801	p		1	15	500	a	drift	3	6.9	3.9
801	p		1	15	0	p	1	0	0	0
801	p		1	15	0	p	2	-3	-3	0
801	p		1	15	0	p	3	-3	-3	0
801	p		1	15	0	p	4	-3	-3	0
801	p		1	15	0	p	5	-3	-3	0
801	p		1	15	0	p	6	-3	-3	0
801	p		1	15	0	p	7	-3	-3	0
801	p		1	15	0	p	8	-3	-3	0
801	p		1	15	0	p	9	-3	-3	0
801	p		1	15	0	p	10	-3	-3	0
801	p		1	15	0	p	11	-3	-3	0
801	p		1	15	0	p	12	-3	-3	0
801	p		1	15	0	p	13	-3	-3	0
801	p		1	15	0	p	14	3	3	0
801	p		1	15	0	p	15	-3	0	3
801	p		1	15	0	p	16	3	0	-3
801	p		1	15	0	p	17	0	-3	-3
801	p		1	15	0	p	18	0	0	0
801	p		1	15	0	p	19	0	-1	-1
801	p		1	15	0	p	20	3	0	-3
801	p		1	15	0	p	21	0	0	0
801	p		1	15	0	p	22	0	0	0
801	p		1	15	0	p	23	0	0	0
801	p		1	15	0	p	drift	4.6	4.4	-0.2
801	p		1	15	500	p	1	0	0	0
801	p		1	15	500	p	2	-3	0	3
801	p		1	15	500	p	3	-3	-3	0
801	p		1	15	500	p	4	-3	-3	0
801	p		1	15	500	p	5	-3	-3	0
801	p		1	15	500	p	6	-3	-3	0
801	p		1	15	500	p	7	-3	-3	0
801	p		1	15	500	p	8	-3	-3	0
801	p		1	15	500	p	9	-3	-3	0
801	p		1	15	500	p	10	-3	-3	0
801	p		1	15	500	p	11	0	0	0
801	p		1	15	500	p	12	0	0	0
801	p		1	15	500	p	13	-3	-3	0
801	p		1	15	500	p	14	3	3	0
801	p		1	15	500	p	15	0	0	0
801	p		1	15	500	p	16	0	0	0
801	p		1	15	500	p	17	-3	0	3
801	p		1	15	500	p	18	-3	0	3
801	p		1	15	500	p	19	-3	0	3
801	p		1	15	500	p	20	0	0	0
801	p		1	15	500	p	21	-3	0	3
801	p		1	15	500	p	22	-3	0	3
801	p		1	15	500	p	23	-3	0	3
801	p		1	15	500	p	drift	3.4	4.5	1.1
801	p		1	30	0	a	1	0	0	0
801	p		1	30	0	a	2	-3	-3	0
801	p		1	30	0	a	3	-3	-3	0
801	p		1	30	0	a	4	-3	-3	0
801	p		1	30	0	a	5	-3	-3	0
801	p		1	30	0	a	6	-3	-3	0
801	p		1	30	0	a	7	-3	-3	0
801	p		1	30	0	a	8	-3	-3	0
801	p		1	30	0	a	9	-3	-3	0
801	p		1	30	0	a	10	-3	-3	0
801	p		1	30	0	a	11	-3	-2	1
801	p		1	30	0	a	12	0	-3	-3
801	p		1	30	0	a	13	-3	-3	0
801	p		1	30	0	a	14	3	3	0
801	p		1	30	0	a	15	0	0	0
801	p		1	30	0	a	16	-3	1	4
801	p		1	30	0	a	17	0	0	0
801	p		1	30	0	a	18	0	0	0
801	p		1	30	0	a	19	0	0	0
801	p		1	30	0	a	20	0	0	0
801	p		1	30	0	a	21	0	0	0
801	p		1	30	0	a	22	0	0	0
801	p		1	30	0	a	23	-3	0	3
801	p		1	30	0	a	drift	4.9	-0.1	-5
801	p		1	30	500	a	1	0	0	0
801	p		1	30	500	a	2	0	-3	-3
801	p		1	30	500	a	3	-3	-3	0
801	p		1	30	500	a	4	-3	-3	0
801	p		1	30	500	a	5	-3	-3	0
801	p		1	30	500	a	6	-3	-3	0
801	p		1	30	500	a	7	-3	-3	0
801	p		1	30	500	a	8	-3	-3	0
801	p		1	30	500	a	9	-3	-3	0
801	p		1	30	500	a	10	-3	-3	0
801	p		1	30	500	a	11	0	-3	-3
801	p		1	30	500	a	12	0	-3	-3
801	p		1	30	500	a	13	-3	-3	0
801	p		1	30	500	a	14	3	3	0
801	p		1	30	500	a	15	0	0	0
801	p		1	30	500	a	16	0	-3	-3
801	p		1	30	500	a	17	0	3	3
801	p		1	30	500	a	18	0	0	0
801	p		1	30	500	a	19	0	0	0
801	p		1	30	500	a	20	-2	0	2
801	p		1	30	500	a	21	-2	0	2
801	p		1	30	500	a	22	-2	0	2
801	p		1	30	500	a	23	-2	0	2
801	p		1	30	500	a	drift	6.5	3.4	-3.1
801	p		1	30	0	p	1	0	0	0
801	p		1	30	0	p	2	-3	-3	0
801	p		1	30	0	p	3	-3	-3	0
801	p		1	30	0	p	4	-3	-3	0
801	p		1	30	0	p	5	-3	-3	0
801	p		1	30	0	p	6	-3	-3	0
801	p		1	30	0	p	7	-3	-3	0
801	p		1	30	0	p	8	-3	-3	0
801	p		1	30	0	p	9	-3	-3	0
801	p		1	30	0	p	10	-3	-3	0
801	p		1	30	0	p	11	-3	-3	0
801	p		1	30	0	p	12	-3	-3	0
801	p		1	30	0	p	13	-3	-3	0
801	p		1	30	0	p	14	3	3	0
801	p		1	30	0	p	15	-3	-3	0
801	p		1	30	0	p	16	-3	-3	0
801	p		1	30	0	p	17	-3	-3	0
801	p		1	30	0	p	18	-3	-3	0
801	p		1	30	0	p	19	-3	-3	0
801	p		1	30	0	p	20	-3	-3	0
801	p		1	30	0	p	21	-3	-3	0
801	p		1	30	0	p	22	-3	-3	0
801	p		1	30	0	p	23	-3	-3	0
801	p		1	30	0	p	drift	10.4	3.5	-6.9
801	p		1	30	500	p	1	0	0	0
801	p		1	30	500	p	2	-3	-3	0
801	p		1	30	500	p	3	-3	-3	0
801	p		1	30	500	p	4	-3	-3	0
801	p		1	30	500	p	5	-3	-3	0
801	p		1	30	500	p	6	-3	-3	0
801	p		1	30	500	p	7	-3	-3	0
801	p		1	30	500	p	8	-3	-3	0
801	p		1	30	500	p	9	-3	-3	0
801	p		1	30	500	p	10	-3	-3	0
801	p		1	30	500	p	11	-3	-3	0
801	p		1	30	500	p	12	-3	-3	0
801	p		1	30	500	p	13	-3	-3	0
801	p		1	30	500	p	14	3	3	0
801	p		1	30	500	p	15	-3	-3	0
801	p		1	30	500	p	16	-3	-3	0
801	p		1	30	500	p	17	-3	-3	0
801	p		1	30	500	p	18	-3	-3	0
801	p		1	30	500	p	19	-3	-3	0
801	p		1	30	500	p	20	-3	-3	0
801	p		1	30	500	p	21	-3	-3	0
801	p		1	30	500	p	22	-3	-3	0
801	p		1	30	500	p	23	-3	-3	0
801	p		1	30	500	p	drift	1.5	8	6.5
801	n		2	15	0	a	1	0	0	0
801	n		2	15	0	a	2	0	0	0
801	n		2	15	0	a	3	0	0	0
801	n		2	15	0	a	4	1	-2	-3
801	n		2	15	0	a	5	0	0	0
801	n		2	15	0	a	6	0	-1	-1
801	n		2	15	0	a	7	1	-1	-2
801	n		2	15	0	a	8	0	-1	-1
801	n		2	15	0	a	9	0	-3	-3
801	n		2	15	0	a	10	0	0	0
801	n		2	15	0	a	11	0	0	0
801	n		2	15	0	a	12	0	0	0
801	n		2	15	0	a	13	0	-3	-3
801	n		2	15	0	a	14	0	3	3
801	n		2	15	0	a	15	0	3	3
801	n		2	15	0	a	16	0	3	3
801	n		2	15	0	a	17	0	3	3
801	n		2	15	0	a	18	0	0	0
801	n		2	15	0	a	19	0	0	0
801	n		2	15	0	a	20	0	0	0
801	n		2	15	0	a	21	0	0	0
801	n		2	15	0	a	22	0	0	0
801	n		2	15	0	a	23	0	-3	-3
801	n		2	15	0	a	drift	5.5	7.4	1.9
801	n		2	15	500	a	1	-1	0	1
801	n		2	15	500	a	2	-1	0	1
801	n		2	15	500	a	3	0	0	0
801	n		2	15	500	a	4	-2	0	2
801	n		2	15	500	a	5	0	0	0
801	n		2	15	500	a	6	0	0	0
801	n		2	15	500	a	7	0	0	0
801	n		2	15	500	a	8	0	0	0
801	n		2	15	500	a	9	-2	0	2
801	n		2	15	500	a	10	-1	0	1
801	n		2	15	500	a	11	0	0	0
801	n		2	15	500	a	12	0	0	0
801	n		2	15	500	a	13	-3	0	3
801	n		2	15	500	a	14	3	3	0
801	n		2	15	500	a	15	0	0	0
801	n		2	15	500	a	16	0	0	0
801	n		2	15	500	a	17	0	0	0
801	n		2	15	500	a	18	0	0	0
801	n		2	15	500	a	19	0	0	0
801	n		2	15	500	a	20	0	0	0
801	n		2	15	500	a	21	0	0	0
801	n		2	15	500	a	22	0	0	0
801	n		2	15	500	a	23	0	0	0
801	n		2	15	500	a	drift	9	6.5	-2.5
801	n		2	15	0	p	1	0	0	0
801	n		2	15	0	p	2	0	0	0
801	n		2	15	0	p	3	0	0	0
801	n		2	15	0	p	4	0	0	0
801	n		2	15	0	p	5	0	0	0
801	n		2	15	0	p	6	0	0	0
801	n		2	15	0	p	7	1	1	0
801	n		2	15	0	p	8	-1	-1	0
801	n		2	15	0	p	9	-1	-1	0
801	n		2	15	0	p	10	-3	-1	2
801	n		2	15	0	p	11	0	-1	-1
801	n		2	15	0	p	12	1	0	-1
801	n		2	15	0	p	13	0	-3	-3
801	n		2	15	0	p	14	0	-3	-3
801	n		2	15	0	p	15	0	0	0
801	n		2	15	0	p	16	1	1	0
801	n		2	15	0	p	17	1	0	-1
801	n		2	15	0	p	18	1	0	-1
801	n		2	15	0	p	19	1	0	-1
801	n		2	15	0	p	20	-1	0	1
801	n		2	15	0	p	21	1	1	0
801	n		2	15	0	p	22	1	1	0
801	n		2	15	0	p	23	1	0	-1
801	n		2	15	0	p	drift	5.5	9	3.5
801	n		2	15	500	p	1	0	0	0
801	n		2	15	500	p	2	0	1	1
801	n		2	15	500	p	3	1	0	-1
801	n		2	15	500	p	4	0	0	0
801	n		2	15	500	p	5	0	0	0
801	n		2	15	500	p	6	1	0	-1
801	n		2	15	500	p	7	0	0	0
801	n		2	15	500	p	8	0	0	0
801	n		2	15	500	p	9	-2	-3	-1
801	n		2	15	500	p	10	-2	-3	-1
801	n		2	15	500	p	11	0	0	0
801	n		2	15	500	p	12	-1	0	1
801	n		2	15	500	p	13	-2	-3	-1
801	n		2	15	500	p	14	3	-3	-6
801	n		2	15	500	p	15	0	0	0
801	n		2	15	500	p	16	0	1	1
801	n		2	15	500	p	17	0	1	1
801	n		2	15	500	p	18	0	1	1
801	n		2	15	500	p	19	0	0	0
801	n		2	15	500	p	20	0	1	1
801	n		2	15	500	p	21	1	1	0
801	n		2	15	500	p	22	0	0	0
801	n		2	15	500	p	23	0	0	0
801	n		2	15	500	p	drift	4	6.5	2.5
801	n		2	30	0	a	1	0	0	0
801	n		2	30	0	a	2	0	0	0
801	n		2	30	0	a	3	0	0	0
801	n		2	30	0	a	4	0	0	0
801	n		2	30	0	a	5	0	1	1
801	n		2	30	0	a	6	0	1	1
801	n		2	30	0	a	7	0	0	0
801	n		2	30	0	a	8	0	0	0
801	n		2	30	0	a	9	-1	0	1
801	n		2	30	0	a	10	-1	0	1
801	n		2	30	0	a	11	0	0	0
801	n		2	30	0	a	12	0	0	0
801	n		2	30	0	a	13	-3	-1	2
801	n		2	30	0	a	14	-3	-1	2
801	n		2	30	0	a	15	0	0	0
801	n		2	30	0	a	16	1	0	-1
801	n		2	30	0	a	17	1	0	-1
801	n		2	30	0	a	18	1	0	-1
801	n		2	30	0	a	19	1	0	-1
801	n		2	30	0	a	20	1	0	-1
801	n		2	30	0	a	21	0	0	0
801	n		2	30	0	a	22	0	0	0
801	n		2	30	0	a	23	1	0	-1
801	n		2	30	0	a	drift	1	6.5	5.5
801	n		2	30	500	a	1	0	0	0
801	n		2	30	500	a	2	0	0	0
801	n		2	30	500	a	3	0	0	0
801	n		2	30	500	a	4	0	0	0
801	n		2	30	500	a	5	0	0	0
801	n		2	30	500	a	6	0	-1	-1
801	n		2	30	500	a	7	-1	-1	0
801	n		2	30	500	a	8	-1	-2	-1
801	n		2	30	500	a	9	-3	-3	0
801	n		2	30	500	a	10	-3	-3	0
801	n		2	30	500	a	11	0	-3	-3
801	n		2	30	500	a	12	0	-3	-3
801	n		2	30	500	a	13	-3	-3	0
801	n		2	30	500	a	14	-3	-3	0
801	n		2	30	500	a	15	3	-3	-6
801	n		2	30	500	a	16	0	-3	-3
801	n		2	30	500	a	17	0	-1	-1
801	n		2	30	500	a	18	0	-1	-1
801	n		2	30	500	a	19	0	-1	-1
801	n		2	30	500	a	20	0	0	0
801	n		2	30	500	a	21	0	0	0
801	n		2	30	500	a	22	0	0	0
801	n		2	30	500	a	23	0	1	1
801	n		2	30	500	a	drift	6.7	4	-2.7
801	n		2	30	0	p	1	0	0	0
801	n		2	30	0	p	2	0	0	0
801	n		2	30	0	p	3	0	0	0
801	n		2	30	0	p	4	0	0	0
801	n		2	30	0	p	5	0	0	0
801	n		2	30	0	p	6	0	0	0
801	n		2	30	0	p	7	-1	0	1
801	n		2	30	0	p	8	-1	0	1
801	n		2	30	0	p	9	-2	0	2
801	n		2	30	0	p	10	-3	0	3
801	n		2	30	0	p	11	0	0	0
801	n		2	30	0	p	12	0	0	0
801	n		2	30	0	p	13	0	-3	-3
801	n		2	30	0	p	14	0	-3	-3
801	n		2	30	0	p	15	-1	0	1
801	n		2	30	0	p	16	-1	0	1
801	n		2	30	0	p	17	-1	0	1
801	n		2	30	0	p	18	-1	0	1
801	n		2	30	0	p	19	-1	0	1
801	n		2	30	0	p	20	-1	0	1
801	n		2	30	0	p	21	-1	0	1
801	n		2	30	0	p	22	-1	0	1
801	n		2	30	0	p	23	-1	0	1
801	n		2	30	0	p	drift	11.4	7	-4.4
801	n		2	30	500	p	1	0	0	0
801	n		2	30	500	p	2	0	0	0
801	n		2	30	500	p	3	0	0	0
801	n		2	30	500	p	4	0	0	0
801	n		2	30	500	p	5	0	0	0
801	n		2	30	500	p	6	0	0	0
801	n		2	30	500	p	7	0	0	0
801	n		2	30	500	p	8	0	0	0
801	n		2	30	500	p	9	0	-3	-3
801	n		2	30	500	p	10	-3	-3	0
801	n		2	30	500	p	11	0	0	0
801	n		2	30	500	p	12	0	0	0
801	n		2	30	500	p	13	0	0	0
801	n		2	30	500	p	14	-3	-3	0
801	n		2	30	500	p	15	0	-3	-3
801	n		2	30	500	p	16	0	0	0
801	n		2	30	500	p	17	0	0	0
801	n		2	30	500	p	18	0	0	0
801	n		2	30	500	p	19	0	0	0
801	n		2	30	500	p	20	0	0	0
801	n		2	30	500	p	21	-1	-1	0
801	n		2	30	500	p	22	-1	-1	0
801	n		2	30	500	p	23	-1	-1	0
801	n		2	30	500	p	drift	1.7	5.5	3.8
803	n		1	15	0	a	1	1	1	0
803	n		1	15	0	a	2	-1	0	1
803	n		1	15	0	a	3	-1	0	1
803	n		1	15	0	a	4	-1	0	1
803	n		1	15	0	a	5	-1	0	1
803	n		1	15	0	a	6	-1	0	1
803	n		1	15	0	a	7	-1	0	1
803	n		1	15	0	a	8	-1	0	1
803	n		1	15	0	a	9	-1	0	1
803	n		1	15	0	a	10	-1	0	1
803	n		1	15	0	a	11	0	0	0
803	n		1	15	0	a	12	2	2	0
803	n		1	15	0	a	13	-1	0	1
803	n		1	15	0	a	14	-1	1	2
803	n		1	15	0	a	15	-1	1	2
803	n		1	15	0	a	16	1	2	1
803	n		1	15	0	a	17	1	1	0
803	n		1	15	0	a	18	1	1	0
803	n		1	15	0	a	19	1	1	0
803	n		1	15	0	a	20	-1	-1	0
803	n		1	15	0	a	21	-1	0	1
803	n		1	15	0	a	22	-1	0	1
803	n		1	15	0	a	23	0	1	1
803	n		1	15	0	a	drift	-0.2	7.8	8
803	n		1	15	500	a	1	1	2	1
803	n		1	15	500	a	2	0	0	0
803	n		1	15	500	a	3	0	1	1
803	n		1	15	500	a	4	0	0	0
803	n		1	15	500	a	5	0	1	1
803	n		1	15	500	a	6	1	0	-1
803	n		1	15	500	a	7	1	1	0
803	n		1	15	500	a	8	0	1	1
803	n		1	15	500	a	9	0	0	0
803	n		1	15	500	a	10	1	0	-1
803	n		1	15	500	a	11	2	2	0
803	n		1	15	500	a	12	3	3	0
803	n		1	15	500	a	13	2	1	-1
803	n		1	15	500	a	14	1	0	-1
803	n		1	15	500	a	15	1	1	0
803	n		1	15	500	a	16	1	0	-1
803	n		1	15	500	a	17	0	1	1
803	n		1	15	500	a	18	0	1	1
803	n		1	15	500	a	19	1	1	0
803	n		1	15	500	a	20	1	2	1
803	n		1	15	500	a	21	0	1	1
803	n		1	15	500	a	22	1	1	0
803	n		1	15	500	a	23	2	1	-1
803	n		1	15	500	a	drift	-3.2	-4.2	-1
803	n		1	15	0	p	1	1	1	0
803	n		1	15	0	p	2	2	1	-1
803	n		1	15	0	p	3	2	1	-1
803	n		1	15	0	p	4	0	0	0
803	n		1	15	0	p	5	1	1	0
803	n		1	15	0	p	6	1	0	-1
803	n		1	15	0	p	7	1	1	0
803	n		1	15	0	p	8	0	0	0
803	n		1	15	0	p	9	1	1	0
803	n		1	15	0	p	10	0	1	1
803	n		1	15	0	p	11	0	2	2
803	n		1	15	0	p	12	3	3	0
803	n		1	15	0	p	13	2	2	0
803	n		1	15	0	p	14	1	2	1
803	n		1	15	0	p	15	-2	-1	1
803	n		1	15	0	p	16	1	0	-1
803	n		1	15	0	p	17	1	1	0
803	n		1	15	0	p	18	-1	-1	0
803	n		1	15	0	p	19	1	0	-1
803	n		1	15	0	p	20	1	1	0
803	n		1	15	0	p	21	0	2	2
803	n		1	15	0	p	22	1	1	0
803	n		1	15	0	p	23	2	2	0
803	n		1	15	0	p	drift	7.2	8	0.8
803	n		1	15	500	p	1	1	0	-1
803	n		1	15	500	p	2	0	1	1
803	n		1	15	500	p	3	0	0	0
803	n		1	15	500	p	4	-1	0	1
803	n		1	15	500	p	5	0	0	0
803	n		1	15	500	p	6	0	0	0
803	n		1	15	500	p	7	0	0	0
803	n		1	15	500	p	8	0	0	0
803	n		1	15	500	p	9	-3	-1	2
803	n		1	15	500	p	10	0	0	0
803	n		1	15	500	p	11	1	1	0
803	n		1	15	500	p	12	1	3	2
803	n		1	15	500	p	13	0	1	1
803	n		1	15	500	p	14	0	1	1
803	n		1	15	500	p	15	0	0	0
803	n		1	15	500	p	16	0	1	1
803	n		1	15	500	p	17	1	0	-1
803	n		1	15	500	p	18	0	1	1
803	n		1	15	500	p	19	0	1	1
803	n		1	15	500	p	20	1	1	0
803	n		1	15	500	p	21	1	0	-1
803	n		1	15	500	p	22	1	1	0
803	n		1	15	500	p	23	1	0	-1
803	n		1	15	500	p	drift	-0.5	7.2	7.7
803	n		1	30	0	a	1	1	0	-1
803	n		1	30	0	a	2	0	0	0
803	n		1	30	0	a	3	1	1	0
803	n		1	30	0	a	4	0	0	0
803	n		1	30	0	a	5	0	1	1
803	n		1	30	0	a	6	0	0	0
803	n		1	30	0	a	7	1	1	0
803	n		1	30	0	a	8	0	-1	-1
803	n		1	30	0	a	9	0	-3	-3
803	n		1	30	0	a	10	0	-3	-3
803	n		1	30	0	a	11	0	0	0
803	n		1	30	0	a	12	3	3	0
803	n		1	30	0	a	13	1	0	-1
803	n		1	30	0	a	14	0	-1	-1
803	n		1	30	0	a	15	1	1	0
803	n		1	30	0	a	16	0	0	0
803	n		1	30	0	a	17	2	-1	-3
803	n		1	30	0	a	18	0	0	0
803	n		1	30	0	a	19	3	-1	-4
803	n		1	30	0	a	20	0	2	2
803	n		1	30	0	a	21	2	0	-2
803	n		1	30	0	a	22	3	-1	-4
803	n		1	30	0	a	23	2	0	-2
803	n		1	30	0	a	drift	7.5	7.2	-0.3
803	n		1	30	500	a	1	0	0	0
803	n		1	30	500	a	2	0	0	0
803	n		1	30	500	a	3	1	1	0
803	n		1	30	500	a	4	-1	0	1
803	n		1	30	500	a	5	0	1	1
803	n		1	30	500	a	6	1	-1	-2
803	n		1	30	500	a	7	0	0	0
803	n		1	30	500	a	8	-1	-1	0
803	n		1	30	500	a	9	0	0	0
803	n		1	30	500	a	10	1	0	-1
803	n		1	30	500	a	11	-1	1	2
803	n		1	30	500	a	12	2	0	-2
803	n		1	30	500	a	13	0	0	0
803	n		1	30	500	a	14	-1	1	2
803	n		1	30	500	a	15	1	0	-1
803	n		1	30	500	a	16	1	-1	-2
803	n		1	30	500	a	17	0	1	1
803	n		1	30	500	a	18	1	0	-1
803	n		1	30	500	a	19	2	-1	-3
803	n		1	30	500	a	20	-2	1	3
803	n		1	30	500	a	21	-2	0	2
803	n		1	30	500	a	22	0	0	0
803	n		1	30	500	a	23	0	0	0
803	n		1	30	500	a	drift	7.5	4.1	-3.4
803	n		1	30	0	p	1	0	1	1
803	n		1	30	0	p	2	-1	0	1
803	n		1	30	0	p	3	0	1	1
803	n		1	30	0	p	4	1	1	0
803	n		1	30	0	p	5	0	1	1
803	n		1	30	0	p	6	0	1	1
803	n		1	30	0	p	7	1	1	0
803	n		1	30	0	p	8	0	0	0
803	n		1	30	0	p	9	0	-2	-2
803	n		1	30	0	p	10	-1	-2	-1
803	n		1	30	0	p	11	-1	1	2
803	n		1	30	0	p	12	1	2	1
803	n		1	30	0	p	13	0	0	0
803	n		1	30	0	p	14	0	2	2
803	n		1	30	0	p	15	1	1	0
803	n		1	30	0	p	16	1	1	0
803	n		1	30	0	p	17	1	2	1
803	n		1	30	0	p	18	0	1	1
803	n		1	30	0	p	19	1	2	1
803	n		1	30	0	p	20	1	-1	-2
803	n		1	30	0	p	21	0	0	0
803	n		1	30	0	p	22	1	0	-1
803	n		1	30	0	p	23	1	0	-1
803	n		1	30	0	p	drift	8.2	9.2	1
803	n		1	30	500	p	1	0	1	1
803	n		1	30	500	p	2	-1	0	1
803	n		1	30	500	p	3	0	0	0
803	n		1	30	500	p	4	-1	0	1
803	n		1	30	500	p	5	0	1	1
803	n		1	30	500	p	6	0	1	1
803	n		1	30	500	p	7	1	0	-1
803	n		1	30	500	p	8	-1	1	2
803	n		1	30	500	p	9	-2	0	2
803	n		1	30	500	p	10	-2	1	3
803	n		1	30	500	p	11	1	0	-1
803	n		1	30	500	p	12	1	2	1
803	n		1	30	500	p	13	-2	0	2
803	n		1	30	500	p	14	1	1	0
803	n		1	30	500	p	15	1	1	0
803	n		1	30	500	p	16	1	0	-1
803	n		1	30	500	p	17	2	1	-1
803	n		1	30	500	p	18	1	2	1
803	n		1	30	500	p	19	2	1	-1
803	n		1	30	500	p	20	1	0	-1
803	n		1	30	500	p	21	2	2	0
803	n		1	30	500	p	22	0	0	0
803	n		1	30	500	p	23	0	0	0
803	n		1	30	500	p	drift	3.5	8.5	5
803	p		2	15	0	a	1	-1	-1	0
803	p		2	15	0	a	2	-1	0	1
803	p		2	15	0	a	3	-1	-1	0
803	p		2	15	0	a	4	-1	0	1
803	p		2	15	0	a	5	-1	-1	0
803	p		2	15	0	a	6	-1	-2	-1
803	p		2	15	0	a	7	-1	0	1
803	p		2	15	0	a	8	-1	0	1
803	p		2	15	0	a	9	-1	-1	0
803	p		2	15	0	a	10	-1	1	2
803	p		2	15	0	a	11	-1	1	2
803	p		2	15	0	a	12	-1	0	1
803	p		2	15	0	a	13	-1	-1	0
803	p		2	15	0	a	14	-1	-1	0
803	p		2	15	0	a	15	-1	-1	0
803	p		2	15	0	a	16	-1	0	1
803	p		2	15	0	a	17	-1	-1	0
803	p		2	15	0	a	18	-1	0	1
803	p		2	15	0	a	19	-1	-1	0
803	p		2	15	0	a	20	-1	0	1
803	p		2	15	0	a	21	-1	-1	0
803	p		2	15	0	a	22	-2	0	2
803	p		2	15	0	a	23	1	-1	-2
803	p		2	15	0	a	drift	3	2	-1
803	p		2	15	500	a	1	0	0	0
803	p		2	15	500	a	2	-1	0	1
803	p		2	15	500	a	3	-1	0	1
803	p		2	15	500	a	4	0	-1	-1
803	p		2	15	500	a	5	-1	1	2
803	p		2	15	500	a	6	-1	0	1
803	p		2	15	500	a	7	-1	1	2
803	p		2	15	500	a	8	-1	0	1
803	p		2	15	500	a	9	-1	-1	0
803	p		2	15	500	a	10	1	1	0
803	p		2	15	500	a	11	1	0	-1
803	p		2	15	500	a	12	1	1	0
803	p		2	15	500	a	13	0	0	0
803	p		2	15	500	a	14	2	1	-1
803	p		2	15	500	a	15	0	1	1
803	p		2	15	500	a	16	-1	0	1
803	p		2	15	500	a	17	0	1	1
803	p		2	15	500	a	18	0	0	0
803	p		2	15	500	a	19	1	-1	-2
803	p		2	15	500	a	20	1	1	0
803	p		2	15	500	a	21	0	0	0
803	p		2	15	500	a	22	1	1	0
803	p		2	15	500	a	23	-1	1	2
803	p		2	15	500	a	drift	0	3.8	3.8
803	p		2	15	0	p	1	1	1	0
803	p		2	15	0	p	2	0	0	0
803	p		2	15	0	p	3	1	2	1
803	p		2	15	0	p	4	0	0	0
803	p		2	15	0	p	5	1	1	0
803	p		2	15	0	p	6	0	-1	-1
803	p		2	15	0	p	7	-1	1	2
803	p		2	15	0	p	8	0	0	0
803	p		2	15	0	p	9	-1	-1	0
803	p		2	15	0	p	10	2	1	-1
803	p		2	15	0	p	11	1	1	0
803	p		2	15	0	p	12	-1	0	1
803	p		2	15	0	p	13	1	-1	-2
803	p		2	15	0	p	14	1	1	0
803	p		2	15	0	p	15	0	0	0
803	p		2	15	0	p	16	1	1	0
803	p		2	15	0	p	17	0	2	2
803	p		2	15	0	p	18	1	-1	-2
803	p		2	15	0	p	19	1	-2	-3
803	p		2	15	0	p	20	1	0	-1
803	p		2	15	0	p	21	2	2	0
803	p		2	15	0	p	22	0	0	0
803	p		2	15	0	p	23	1	0	-1
803	p		2	15	0	p	drift	5.5	0.8	-4.7
803	p		2	15	500	p	1	0	1	1
803	p		2	15	500	p	2	0	1	1
803	p		2	15	500	p	3	1	1	0
803	p		2	15	500	p	4	-1	-1	0
803	p		2	15	500	p	5	0	1	1
803	p		2	15	500	p	6	0	1	1
803	p		2	15	500	p	7	0	1	1
803	p		2	15	500	p	8	-1	1	2
803	p		2	15	500	p	9	-1	1	2
803	p		2	15	500	p	10	2	1	-1
803	p		2	15	500	p	11	0	1	1
803	p		2	15	500	p	12	-1	0	1
803	p		2	15	500	p	13	0	1	1
803	p		2	15	500	p	14	0	0	0
803	p		2	15	500	p	15	1	1	0
803	p		2	15	500	p	16	1	0	-1
803	p		2	15	500	p	17	1	1	0
803	p		2	15	500	p	18	-1	1	2
803	p		2	15	500	p	19	0	0	0
803	p		2	15	500	p	20	1	1	0
803	p		2	15	500	p	21	2	0	-2
803	p		2	15	500	p	22	1	1	0
803	p		2	15	500	p	23	0	0	0
803	p		2	15	500	p	drift	-0.2	1.2	1.4
803	p		2	30	0	a	1	0	1	1
803	p		2	30	0	a	2	1	0	-1
803	p		2	30	0	a	3	1	1	0
803	p		2	30	0	a	4	-1	0	1
803	p		2	30	0	a	5	1	1	0
803	p		2	30	0	a	6	1	-1	-2
803	p		2	30	0	a	7	1	1	0
803	p		2	30	0	a	8	0	0	0
803	p		2	30	0	a	9	1	1	0
803	p		2	30	0	a	10	0	1	1
803	p		2	30	0	a	11	1	1	0
803	p		2	30	0	a	12	0	1	1
803	p		2	30	0	a	13	0	0	0
803	p		2	30	0	a	14	1	1	0
803	p		2	30	0	a	15	0	0	0
803	p		2	30	0	a	16	1	1	0
803	p		2	30	0	a	17	0	0	0
803	p		2	30	0	a	18	1	1	0
803	p		2	30	0	a	19	0	1	1
803	p		2	30	0	a	20	1	1	0
803	p		2	30	0	a	21	0	0	0
803	p		2	30	0	a	22	1	1	0
803	p		2	30	0	a	23	0	1	1
803	p		2	30	0	a	drift	2	-0.8	-2.8
803	p		2	30	500	a	1	2	1	-1
803	p		2	30	500	a	2	1	0	-1
803	p		2	30	500	a	3	0	1	1
803	p		2	30	500	a	4	1	-1	-2
803	p		2	30	500	a	5	0	0	0
803	p		2	30	500	a	6	1	1	0
803	p		2	30	500	a	7	1	0	-1
803	p		2	30	500	a	8	0	1	1
803	p		2	30	500	a	9	1	1	0
803	p		2	30	500	a	10	1	2	1
803	p		2	30	500	a	11	0	1	1
803	p		2	30	500	a	12	-1	-1	0
803	p		2	30	500	a	13	0	1	1
803	p		2	30	500	a	14	1	1	0
803	p		2	30	500	a	15	1	2	1
803	p		2	30	500	a	16	1	1	0
803	p		2	30	500	a	17	-1	1	2
803	p		2	30	500	a	18	1	1	0
803	p		2	30	500	a	19	-1	1	2
803	p		2	30	500	a	20	1	0	-1
803	p		2	30	500	a	21	0	1	1
803	p		2	30	500	a	22	1	0	-1
803	p		2	30	500	a	23	1	1	0
803	p		2	30	500	a	drift	6.5	6.2	-0.3
803	p		2	30	0	p	1	1	2	1
803	p		2	30	0	p	2	0	1	1
803	p		2	30	0	p	3	1	0	-1
803	p		2	30	0	p	4	-1	-1	0
803	p		2	30	0	p	5	1	1	0
803	p		2	30	0	p	6	0	1	1
803	p		2	30	0	p	7	1	0	-1
803	p		2	30	0	p	8	0	0	0
803	p		2	30	0	p	9	0	0	0
803	p		2	30	0	p	10	2	1	-1
803	p		2	30	0	p	11	1	1	0
803	p		2	30	0	p	12	0	-1	-1
803	p		2	30	0	p	13	1	1	0
803	p		2	30	0	p	14	0	1	1
803	p		2	30	0	p	15	1	1	0
803	p		2	30	0	p	16	0	1	1
803	p		2	30	0	p	17	1	1	0
803	p		2	30	0	p	18	0	-1	-1
803	p		2	30	0	p	19	1	-1	-2
803	p		2	30	0	p	20	1	1	0
803	p		2	30	0	p	21	0	1	1
803	p		2	30	0	p	22	1	0	-1
803	p		2	30	0	p	23	0	1	1
803	p		2	30	0	p	drift	4.2	6	1.8
803	p		2	30	500	p	1	1	1	0
803	p		2	30	500	p	2	0	1	1
803	p		2	30	500	p	3	1	0	-1
803	p		2	30	500	p	4	-1	1	2
803	p		2	30	500	p	5	1	0	-1
803	p		2	30	500	p	6	1	1	0
803	p		2	30	500	p	7	1	0	-1
803	p		2	30	500	p	8	1	0	-1
803	p		2	30	500	p	9	1	-1	-2
803	p		2	30	500	p	10	1	2	1
803	p		2	30	500	p	11	1	1	0
803	p		2	30	500	p	12	-1	-1	0
803	p		2	30	500	p	13	1	1	0
803	p		2	30	500	p	14	0	0	0
803	p		2	30	500	p	15	1	-1	-2
803	p		2	30	500	p	16	1	1	0
803	p		2	30	500	p	17	1	0	-1
803	p		2	30	500	p	18	-1	-1	0
803	p		2	30	500	p	19	-1	1	2
803	p		2	30	500	p	20	1	1	0
803	p		2	30	500	p	21	0	-1	-1
803	p		2	30	500	p	22	1	1	0
803	p		2	30	500	p	23	1	0	-1
803	p		2	30	500	p	drift	5.2	0	-5.2
804	n		1	15	0	a	1	-3	1	4
804	n		1	15	0	a	2	-3	-3	0
804	n		1	15	0	a	3	-3	-3	0
804	n		1	15	0	a	4	-3	-3	0
804	n		1	15	0	a	5	-3	-3	0
804	n		1	15	0	a	6	-3	-3	0
804	n		1	15	0	a	7	-1	-1	0
804	n		1	15	0	a	8	-1	0	1
804	n		1	15	0	a	9	-3	-3	0
804	n		1	15	0	a	10	-3	1	4
804	n		1	15	0	a	11	1	-3	-4
804	n		1	15	0	a	12	-3	-3	0
804	n		1	15	0	a	13	-3	-3	0
804	n		1	15	0	a	14	3	3	0
804	n		1	15	0	a	15	3	3	0
804	n		1	15	0	a	16	3	3	0
804	n		1	15	0	a	17	3	3	0
804	n		1	15	0	a	18	3	3	0
804	n		1	15	0	a	19	3	3	0
804	n		1	15	0	a	20	-3	-3	0
804	n		1	15	0	a	21	-3	-3	0
804	n		1	15	0	a	22	-3	-3	0
804	n		1	15	0	a	23	-3	-3	0
804	n		1	15	0	a	drift	1	4.8	3.8
804	n		1	15	500	a	1	-3	1	4
804	n		1	15	500	a	2	-3	-3	0
804	n		1	15	500	a	3	-3	-3	0
804	n		1	15	500	a	4	-3	-3	0
804	n		1	15	500	a	5	-3	-3	0
804	n		1	15	500	a	6	-3	-3	0
804	n		1	15	500	a	7	-3	-3	0
804	n		1	15	500	a	8	-3	-3	0
804	n		1	15	500	a	9	-3	-3	0
804	n		1	15	500	a	10	-3	3	6
804	n		1	15	500	a	11	-3	3	6
804	n		1	15	500	a	12	-3	-3	0
804	n		1	15	500	a	13	-3	-3	0
804	n		1	15	500	a	14	3	3	0
804	n		1	15	500	a	15	-3	-3	0
804	n		1	15	500	a	16	-3	-3	0
804	n		1	15	500	a	17	-3	-3	0
804	n		1	15	500	a	18	3	3	0
804	n		1	15	500	a	19	3	3	0
804	n		1	15	500	a	20	-3	-3	0
804	n		1	15	500	a	21	-3	-3	0
804	n		1	15	500	a	22	3	-3	-6
804	n		1	15	500	a	23	-3	-3	0
804	n		1	15	500	a	drift	-1.8	-0.8	1
804	n		1	15	0	p	1	-3	-3	0
804	n		1	15	0	p	2	-3	-3	0
804	n		1	15	0	p	3	-3	-3	0
804	n		1	15	0	p	4	-3	-3	0
804	n		1	15	0	p	5	-3	-3	0
804	n		1	15	0	p	6	-3	-3	0
804	n		1	15	0	p	7	-3	-3	0
804	n		1	15	0	p	8	-3	-3	0
804	n		1	15	0	p	9	-3	-3	0
804	n		1	15	0	p	10	-3	-3	0
804	n		1	15	0	p	11	-3	-3	0
804	n		1	15	0	p	12	-3	-3	0
804	n		1	15	0	p	13	-3	-3	0
804	n		1	15	0	p	14	3	3	0
804	n		1	15	0	p	15	-3	-3	0
804	n		1	15	0	p	16	-3	3	6
804	n		1	15	0	p	17	-3	3	6
804	n		1	15	0	p	18	-3	-1	2
804	n		1	15	0	p	19	-3	-3	0
804	n		1	15	0	p	20	3	3	0
804	n		1	15	0	p	21	3	3	0
804	n		1	15	0	p	22	-3	-3	0
804	n		1	15	0	p	23	-3	-3	0
804	n		1	15	0	p	drift	-1	1.7	2.7
804	n		1	15	500	p	1	-3	-3	0
804	n		1	15	500	p	2	-3	-3	0
804	n		1	15	500	p	3	-3	-3	0
804	n		1	15	500	p	4	-3	-3	0
804	n		1	15	500	p	5	-3	-3	0
804	n		1	15	500	p	6	-3	-3	0
804	n		1	15	500	p	7	-3	-3	0
804	n		1	15	500	p	8	-3	-3	0
804	n		1	15	500	p	9	-3	-3	0
804	n		1	15	500	p	10	-3	-3	0
804	n		1	15	500	p	11	-3	-3	0
804	n		1	15	500	p	12	-3	-3	0
804	n		1	15	500	p	13	-3	-3	0
804	n		1	15	500	p	14	3	3	0
804	n		1	15	500	p	15	-3	-3	0
804	n		1	15	500	p	16	-3	-3	0
804	n		1	15	500	p	17	-3	-3	0
804	n		1	15	500	p	18	-1	-1	0
804	n		1	15	500	p	19	-3	-3	0
804	n		1	15	500	p	20	-3	-3	0
804	n		1	15	500	p	21	3	3	0
804	n		1	15	500	p	22	-3	-3	0
804	n		1	15	500	p	23	-3	-3	0
804	n		1	15	500	p	drift	-0.5	1.7	2.2
804	n		1	30	0	a	1	1	1	0
804	n		1	30	0	a	2	-3	-3	0
804	n		1	30	0	a	3	-3	-3	0
804	n		1	30	0	a	4	-3	-3	0
804	n		1	30	0	a	5	-3	-1	2
804	n		1	30	0	a	6	-3	-3	0
804	n		1	30	0	a	7	-3	3	6
804	n		1	30	0	a	8	-3	-3	0
804	n		1	30	0	a	9	-3	-3	0
804	n		1	30	0	a	10	-3	1	4
804	n		1	30	0	a	11	-3	-3	0
804	n		1	30	0	a	12	-3	-3	0
804	n		1	30	0	a	13	-3	-3	0
804	n		1	30	0	a	14	3	3	0
804	n		1	30	0	a	15	-3	3	6
804	n		1	30	0	a	16	3	3	0
804	n		1	30	0	a	17	3	3	0
804	n		1	30	0	a	18	3	3	0
804	n		1	30	0	a	19	3	3	0
804	n		1	30	0	a	20	-3	-3	0
804	n		1	30	0	a	21	-3	-3	0
804	n		1	30	0	a	22	-3	-3	0
804	n		1	30	0	a	23	-3	-3	0
804	n		1	30	0	a	drift	5.8	8.5	2.7
804	n		1	30	500	a	1	-3	-1	2
804	n		1	30	500	a	2	-3	-3	0
804	n		1	30	500	a	3	-3	-3	0
804	n		1	30	500	a	4	-3	-3	0
804	n		1	30	500	a	5	-3	-3	0
804	n		1	30	500	a	6	-3	-3	0
804	n		1	30	500	a	7	-3	-3	0
804	n		1	30	500	a	8	-3	-3	0
804	n		1	30	500	a	9	-3	-3	0
804	n		1	30	500	a	10	-3	2	5
804	n		1	30	500	a	11	-3	-3	0
804	n		1	30	500	a	12	-3	-3	0
804	n		1	30	500	a	13	-3	-3	0
804	n		1	30	500	a	14	3	3	0
804	n		1	30	500	a	15	-3	-3	0
804	n		1	30	500	a	16	-3	-3	0
804	n		1	30	500	a	17	-3	-3	0
804	n		1	30	500	a	18	3	3	0
804	n		1	30	500	a	19	3	3	0
804	n		1	30	500	a	20	-3	-3	0
804	n		1	30	500	a	21	-3	-3	0
804	n		1	30	500	a	22	-3	-3	0
804	n		1	30	500	a	23	-3	-3	0
804	n		1	30	500	a	drift	2.9	10	7.1
804	n		1	30	0	p	1	-3	3	6
804	n		1	30	0	p	2	-3	-3	0
804	n		1	30	0	p	3	-3	-3	0
804	n		1	30	0	p	4	-3	-3	0
804	n		1	30	0	p	5	-3	-3	0
804	n		1	30	0	p	6	-3	-3	0
804	n		1	30	0	p	7	-3	-3	0
804	n		1	30	0	p	8	-3	-3	0
804	n		1	30	0	p	9	-3	-3	0
804	n		1	30	0	p	10	-3	3	6
804	n		1	30	0	p	11	-3	1	4
804	n		1	30	0	p	12	-3	-3	0
804	n		1	30	0	p	13	-3	-3	0
804	n		1	30	0	p	14	3	3	0
804	n		1	30	0	p	15	-3	-3	0
804	n		1	30	0	p	16	3	3	0
804	n		1	30	0	p	17	3	3	0
804	n		1	30	0	p	18	3	-3	-6
804	n		1	30	0	p	19	-3	-3	0
804	n		1	30	0	p	20	-3	3	6
804	n		1	30	0	p	21	3	3	0
804	n		1	30	0	p	22	-3	-3	0
804	n		1	30	0	p	23	-3	-3	0
804	n		1	30	0	p	drift	5.3	1.2	-4.1
804	n		1	30	500	p	1	-3	2	5
804	n		1	30	500	p	2	-3	-3	0
804	n		1	30	500	p	3	-3	-3	0
804	n		1	30	500	p	4	-3	-3	0
804	n		1	30	500	p	5	-3	-3	0
804	n		1	30	500	p	6	-3	-3	0
804	n		1	30	500	p	7	-3	1	4
804	n		1	30	500	p	8	-3	2	5
804	n		1	30	500	p	9	-3	-3	0
804	n		1	30	500	p	10	-3	3	6
804	n		1	30	500	p	11	-3	-2	1
804	n		1	30	500	p	12	-3	-3	0
804	n		1	30	500	p	13	-3	-3	0
804	n		1	30	500	p	14	3	3	0
804	n		1	30	500	p	15	-3	-3	0
804	n		1	30	500	p	16	-3	-3	0
804	n		1	30	500	p	17	-3	-3	0
804	n		1	30	500	p	18	3	-3	-6
804	n		1	30	500	p	19	-3	-3	0
804	n		1	30	500	p	20	-3	-3	0
804	n		1	30	500	p	21	3	3	0
804	n		1	30	500	p	22	-3	-3	0
804	n		1	30	500	p	23	-3	-3	0
804	n		1	30	500	p	drift	2.9	4.9	2
804	p		2	15	0	a	1	-3	-1	2
804	p		2	15	0	a	2	-3	-3	0
804	p		2	15	0	a	3	-3	-3	0
804	p		2	15	0	a	4	-3	-3	0
804	p		2	15	0	a	5	-3	-1	2
804	p		2	15	0	a	6	-3	-3	0
804	p		2	15	0	a	7	-3	-3	0
804	p		2	15	0	a	8	-3	-3	0
804	p		2	15	0	a	9	-3	-3	0
804	p		2	15	0	a	10	-3	-3	0
804	p		2	15	0	a	11	-3	-3	0
804	p		2	15	0	a	12	-3	-3	0
804	p		2	15	0	a	13	-3	-2	1
804	p		2	15	0	a	14	3	3	0
804	p		2	15	0	a	15	-3	1	4
804	p		2	15	0	a	16	3	3	0
804	p		2	15	0	a	17	3	3	0
804	p		2	15	0	a	18	3	3	0
804	p		2	15	0	a	19	3	3	0
804	p		2	15	0	a	20	-3	-3	0
804	p		2	15	0	a	21	-3	-3	0
804	p		2	15	0	a	22	-3	-3	0
804	p		2	15	0	a	23	-3	-3	0
804	p		2	15	0	a	drift	1.5	3.5	2
804	p		2	15	500	a	1	-3	-3	0
804	p		2	15	500	a	2	-3	-3	0
804	p		2	15	500	a	3	-3	-3	0
804	p		2	15	500	a	4	-3	-3	0
804	p		2	15	500	a	5	-3	-3	0
804	p		2	15	500	a	6	-3	-3	0
804	p		2	15	500	a	7	-3	-3	0
804	p		2	15	500	a	8	-3	-3	0
804	p		2	15	500	a	9	-3	-3	0
804	p		2	15	500	a	10	-3	-3	0
804	p		2	15	500	a	11	-3	-3	0
804	p		2	15	500	a	12	-3	-3	0
804	p		2	15	500	a	13	-3	-3	0
804	p		2	15	500	a	14	3	3	0
804	p		2	15	500	a	15	-3	-3	0
804	p		2	15	500	a	16	-3	-3	0
804	p		2	15	500	a	17	-3	-3	0
804	p		2	15	500	a	18	3	3	0
804	p		2	15	500	a	19	3	3	0
804	p		2	15	500	a	20	-3	-3	0
804	p		2	15	500	a	21	-3	-3	0
804	p		2	15	500	a	22	-3	-3	0
804	p		2	15	500	a	23	-3	-3	0
804	p		2	15	500	a	drift	4	4.3	0.3
804	p		2	15	0	p	1	-3	-3	0
804	p		2	15	0	p	2	-3	-3	0
804	p		2	15	0	p	3	-3	-3	0
804	p		2	15	0	p	4	-3	-3	0
804	p		2	15	0	p	5	-3	-3	0
804	p		2	15	0	p	6	-3	-3	0
804	p		2	15	0	p	7	-3	-3	0
804	p		2	15	0	p	8	-3	-3	0
804	p		2	15	0	p	9	-3	-3	0
804	p		2	15	0	p	10	-3	-3	0
804	p		2	15	0	p	11	-3	-3	0
804	p		2	15	0	p	12	-3	-3	0
804	p		2	15	0	p	13	-3	-3	0
804	p		2	15	0	p	14	3	3	0
804	p		2	15	0	p	15	-3	-3	0
804	p		2	15	0	p	16	-3	-3	0
804	p		2	15	0	p	17	-3	-3	0
804	p		2	15	0	p	18	3	3	0
804	p		2	15	0	p	19	-3	-3	0
804	p		2	15	0	p	20	-3	-3	0
804	p		2	15	0	p	21	3	3	0
804	p		2	15	0	p	22	-3	-3	0
804	p		2	15	0	p	23	-3	-3	0
804	p		2	15	0	p	drift	-0.3	1.9	2.2
804	p		2	15	500	p	1	-3	-3	0
804	p		2	15	500	p	2	-3	-3	0
804	p		2	15	500	p	3	-3	-3	0
804	p		2	15	500	p	4	-3	-3	0
804	p		2	15	500	p	5	-3	-3	0
804	p		2	15	500	p	6	-3	-3	0
804	p		2	15	500	p	7	-3	-3	0
804	p		2	15	500	p	8	-3	-3	0
804	p		2	15	500	p	9	-3	-3	0
804	p		2	15	500	p	10	-3	-3	0
804	p		2	15	500	p	11	-3	-3	0
804	p		2	15	500	p	12	-3	-3	0
804	p		2	15	500	p	13	-3	-3	0
804	p		2	15	500	p	14	3	3	0
804	p		2	15	500	p	15	-3	-3	0
804	p		2	15	500	p	16	-3	-3	0
804	p		2	15	500	p	17	-3	-3	0
804	p		2	15	500	p	18	3	3	0
804	p		2	15	500	p	19	-3	-3	0
804	p		2	15	500	p	20	-3	-3	0
804	p		2	15	500	p	21	3	3	0
804	p		2	15	500	p	22	-3	-3	0
804	p		2	15	500	p	23	-3	-3	0
804	p		2	15	500	p	drift	3.5	-2.1	-5.6
804	p		2	30	0	a	1	-3	-3	0
804	p		2	30	0	a	2	-3	-3	0
804	p		2	30	0	a	3	-3	-3	0
804	p		2	30	0	a	4	-3	-3	0
804	p		2	30	0	a	5	-3	-3	0
804	p		2	30	0	a	6	-3	-3	0
804	p		2	30	0	a	7	-3	-3	0
804	p		2	30	0	a	8	-3	-3	0
804	p		2	30	0	a	9	-3	-3	0
804	p		2	30	0	a	10	-3	-3	0
804	p		2	30	0	a	11	-3	-3	0
804	p		2	30	0	a	12	-3	-3	0
804	p		2	30	0	a	13	-3	-3	0
804	p		2	30	0	a	14	3	3	0
804	p		2	30	0	a	15	-3	-3	0
804	p		2	30	0	a	16	3	3	0
804	p		2	30	0	a	17	3	3	0
804	p		2	30	0	a	18	3	3	0
804	p		2	30	0	a	19	3	3	0
804	p		2	30	0	a	20	-3	-3	0
804	p		2	30	0	a	21	-3	-3	0
804	p		2	30	0	a	22	-3	-3	0
804	p		2	30	0	a	23	-3	-3	0
804	p		2	30	0	a	drift	-4	1.1	5.1
804	p		2	30	500	a	1	-3	-3	0
804	p		2	30	500	a	2	-3	-3	0
804	p		2	30	500	a	3	-3	-3	0
804	p		2	30	500	a	4	-3	-3	0
804	p		2	30	500	a	5	-3	-3	0
804	p		2	30	500	a	6	-3	-3	0
804	p		2	30	500	a	7	-3	-3	0
804	p		2	30	500	a	8	-3	-3	0
804	p		2	30	500	a	9	-3	-3	0
804	p		2	30	500	a	10	-3	-3	0
804	p		2	30	500	a	11	-3	-3	0
804	p		2	30	500	a	12	-3	-3	0
804	p		2	30	500	a	13	-3	-3	0
804	p		2	30	500	a	14	3	3	0
804	p		2	30	500	a	15	-3	-3	0
804	p		2	30	500	a	16	-3	-3	0
804	p		2	30	500	a	17	-3	-3	0
804	p		2	30	500	a	18	-3	3	6
804	p		2	30	500	a	19	3	3	0
804	p		2	30	500	a	20	-3	-3	0
804	p		2	30	500	a	21	-3	-3	0
804	p		2	30	500	a	22	-3	-3	0
804	p		2	30	500	a	23	-3	-3	0
804	p		2	30	500	a	drift	-2.1	5.4	7.5
804	p		2	30	0	p	1	-3	-3	0
804	p		2	30	0	p	2	-3	-3	0
804	p		2	30	0	p	3	-3	-3	0
804	p		2	30	0	p	4	-3	-3	0
804	p		2	30	0	p	5	-3	-3	0
804	p		2	30	0	p	6	-3	-3	0
804	p		2	30	0	p	7	-3	-3	0
804	p		2	30	0	p	8	-3	-3	0
804	p		2	30	0	p	9	-3	-3	0
804	p		2	30	0	p	10	-3	-3	0
804	p		2	30	0	p	11	-3	-3	0
804	p		2	30	0	p	12	-3	-3	0
804	p		2	30	0	p	13	-3	-3	0
804	p		2	30	0	p	14	3	3	0
804	p		2	30	0	p	15	-3	-3	0
804	p		2	30	0	p	16	3	3	0
804	p		2	30	0	p	17	3	3	0
804	p		2	30	0	p	18	3	3	0
804	p		2	30	0	p	19	-3	-3	0
804	p		2	30	0	p	20	-3	-3	0
804	p		2	30	0	p	21	-3	-3	0
804	p		2	30	0	p	22	-3	-3	0
804	p		2	30	0	p	23	-3	-3	0
804	p		2	30	0	p	drift	-0.2	-4.5	-4.3
804	p		2	30	500	p	1	-3	-3	0
804	p		2	30	500	p	2	-3	-3	0
804	p		2	30	500	p	3	-3	-3	0
804	p		2	30	500	p	4	-3	-3	0
804	p		2	30	500	p	5	-3	-3	0
804	p		2	30	500	p	6	-3	-3	0
804	p		2	30	500	p	7	-3	-3	0
804	p		2	30	500	p	8	-3	-3	0
804	p		2	30	500	p	9	-3	-3	0
804	p		2	30	500	p	10	-3	-3	0
804	p		2	30	500	p	11	-3	-3	0
804	p		2	30	500	p	12	-3	-3	0
804	p		2	30	500	p	13	-3	-3	0
804	p		2	30	500	p	14	3	3	0
804	p		2	30	500	p	15	-3	-3	0
804	p		2	30	500	p	16	-3	-3	0
804	p		2	30	500	p	17	-3	-3	0
804	p		2	30	500	p	18	3	3	0
804	p		2	30	500	p	19	-3	-3	0
804	p		2	30	500	p	20	-3	-3	0
804	p		2	30	500	p	21	3	3	0
804	p		2	30	500	p	22	-3	-3	0
804	p		2	30	500	p	23	-3	-3	0
804	p		2	30	500	p	drift	-1.4	3.05	4.45
805	n		1	15	0	a	1	3	2	-1
805	n		1	15	0	a	2	2	1	-1
805	n		1	15	0	a	3	-3	-1	2
805	n		1	15	0	a	4	0	-3	-3
805	n		1	15	0	a	5	-2	2	4
805	n		1	15	0	a	6	-3	2	5
805	n		1	15	0	a	7	0	2	2
805	n		1	15	0	a	8	-2	-3	-1
805	n		1	15	0	a	9	-3	-3	0
805	n		1	15	0	a	10	0	0	0
805	n		1	15	0	a	11	2	2	0
805	n		1	15	0	a	12	-3	-3	0
805	n		1	15	0	a	13	0	0	0
805	n		1	15	0	a	14	3	3	0
805	n		1	15	0	a	15	3	3	0
805	n		1	15	0	a	16	3	3	0
805	n		1	15	0	a	17	0	3	3
805	n		1	15	0	a	18	0	1	1
805	n		1	15	0	a	19	0	1	1
805	n		1	15	0	a	20	-3	-2	1
805	n		1	15	0	a	21	-3	-2	1
805	n		1	15	0	a	22	-3	-3	0
805	n		1	15	0	a	23	-3	-3	0
805	n		1	15	0	a	drift	4.5	8	3.5
805	n		1	15	500	a	1	-1	1	2
805	n		1	15	500	a	2	-2	-1	1
805	n		1	15	500	a	3	-3	-1	2
805	n		1	15	500	a	4	0	-1	-1
805	n		1	15	500	a	5	0	1	1
805	n		1	15	500	a	6	1	1	0
805	n		1	15	500	a	7	3	0	-3
805	n		1	15	500	a	8	1	-3	-4
805	n		1	15	500	a	9	-3	-3	0
805	n		1	15	500	a	10	1	-2	-3
805	n		1	15	500	a	11	3	3	0
805	n		1	15	500	a	12	-3	-2	1
805	n		1	15	500	a	13	-2	0	2
805	n		1	15	500	a	14	-1	3	4
805	n		1	15	500	a	15	-3	1	4
805	n		1	15	500	a	16	-1	-2	-1
805	n		1	15	500	a	17	-3	-3	0
805	n		1	15	500	a	18	-1	1	2
805	n		1	15	500	a	19	2	0	-2
805	n		1	15	500	a	20	-3	-2	1
805	n		1	15	500	a	21	0	-1	-1
805	n		1	15	500	a	22	-2	0	2
805	n		1	15	500	a	23	0	0	0
805	n		1	15	500	a	drift	4.5	1.3	-3.2
805	n		1	15	0	p	1	-1	2	3
805	n		1	15	0	p	2	0	-2	-2
805	n		1	15	0	p	3	-3	1	4
805	n		1	15	0	p	4	-3	1	4
805	n		1	15	0	p	5	0	-1	-1
805	n		1	15	0	p	6	0	2	2
805	n		1	15	0	p	7	2	3	1
805	n		1	15	0	p	8	-1	0	1
805	n		1	15	0	p	9	-3	-3	0
805	n		1	15	0	p	10	-3	2	5
805	n		1	15	0	p	11	0	3	3
805	n		1	15	0	p	12	1	2	1
805	n		1	15	0	p	13	1	1	0
805	n		1	15	0	p	14	1	2	1
805	n		1	15	0	p	15	-3	-3	0
805	n		1	15	0	p	16	1	-2	-3
805	n		1	15	0	p	17	1	2	1
805	n		1	15	0	p	18	-2	-3	-1
805	n		1	15	0	p	19	-3	-3	0
805	n		1	15	0	p	20	0	-1	-1
805	n		1	15	0	p	21	3	3	0
805	n		1	15	0	p	22	3	3	0
805	n		1	15	0	p	23	0	-1	-1
805	n		1	15	0	p	drift	9.2	8	-1.2
805	n		1	15	500	p	1	-2	-3	-1
805	n		1	15	500	p	2	-3	-3	0
805	n		1	15	500	p	3	-2	0	2
805	n		1	15	500	p	4	-3	-3	0
805	n		1	15	500	p	5	-1	2	3
805	n		1	15	500	p	6	1	1	0
805	n		1	15	500	p	7	2	2	0
805	n		1	15	500	p	8	1	1	0
805	n		1	15	500	p	9	-3	-3	0
805	n		1	15	500	p	10	1	1	0
805	n		1	15	500	p	11	1	3	2
805	n		1	15	500	p	12	1	2	1
805	n		1	15	500	p	13	2	1	-1
805	n		1	15	500	p	14	2	1	-1
805	n		1	15	500	p	15	-3	-3	0
805	n		1	15	500	p	16	-3	-2	1
805	n		1	15	500	p	17	-1	-2	-1
805	n		1	15	500	p	18	-2	-3	-1
805	n		1	15	500	p	19	-3	-3	0
805	n		1	15	500	p	20	1	1	0
805	n		1	15	500	p	21	2	3	1
805	n		1	15	500	p	22	3	3	0
805	n		1	15	500	p	23	-1	1	2
805	n		1	15	500	p	drift	8.5	9.1	0.6
805	n		1	30	0	a	1	1	2	1
805	n		1	30	0	a	2	1	3	2
805	n		1	30	0	a	3	-1	1	2
805	n		1	30	0	a	4	0	-1	-1
805	n		1	30	0	a	5	1	2	1
805	n		1	30	0	a	6	-1	2	3
805	n		1	30	0	a	7	0	0	0
805	n		1	30	0	a	8	1	-1	-2
805	n		1	30	0	a	9	-3	-3	0
805	n		1	30	0	a	10	-2	2	4
805	n		1	30	0	a	11	3	0	-3
805	n		1	30	0	a	12	1	1	0
805	n		1	30	0	a	13	1	2	1
805	n		1	30	0	a	14	1	2	1
805	n		1	30	0	a	15	2	2	0
805	n		1	30	0	a	16	2	1	-1
805	n		1	30	0	a	17	-1	0	1
805	n		1	30	0	a	18	2	-1	-3
805	n		1	30	0	a	19	2	-1	-3
805	n		1	30	0	a	20	0	1	1
805	n		1	30	0	a	21	-1	1	2
805	n		1	30	0	a	22	-1	1	2
805	n		1	30	0	a	23	-1	0	1
805	n		1	30	0	a	drift	5.5	9.3	3.8
805	n		1	30	500	a	1	1	3	2
805	n		1	30	500	a	2	1	3	2
805	n		1	30	500	a	3	1	1	0
805	n		1	30	500	a	4	0	-1	-1
805	n		1	30	500	a	5	2	1	-1
805	n		1	30	500	a	6	2	2	0
805	n		1	30	500	a	7	3	3	0
805	n		1	30	500	a	8	0	1	1
805	n		1	30	500	a	9	-3	-3	0
805	n		1	30	500	a	10	-2	1	3
805	n		1	30	500	a	11	2	0	-2
805	n		1	30	500	a	12	2	0	-2
805	n		1	30	500	a	13	-2	2	4
805	n		1	30	500	a	14	1	2	1
805	n		1	30	500	a	15	-1	2	3
805	n		1	30	500	a	16	1	3	2
805	n		1	30	500	a	17	1	-1	-2
805	n		1	30	500	a	18	-1	3	4
805	n		1	30	500	a	19	-1	3	4
805	n		1	30	500	a	20	1	0	-1
805	n		1	30	500	a	21	1	-2	-3
805	n		1	30	500	a	22	1	1	0
805	n		1	30	500	a	23	-2	-1	1
805	n		1	30	500	a	drift	11.5	28.5	17
805	n		1	30	0	p	1	-3	1	4
805	n		1	30	0	p	2	-1	-1	0
805	n		1	30	0	p	3	-2	-1	1
805	n		1	30	0	p	4	-3	-1	2
805	n		1	30	0	p	5	-2	-2	0
805	n		1	30	0	p	6	-1	1	2
805	n		1	30	0	p	7	2	2	0
805	n		1	30	0	p	8	0	-1	-1
805	n		1	30	0	p	9	-3	-3	0
805	n		1	30	0	p	10	1	1	0
805	n		1	30	0	p	11	2	0	-2
805	n		1	30	0	p	12	-1	1	2
805	n		1	30	0	p	13	-2	-1	1
805	n		1	30	0	p	14	-1	-1	0
805	n		1	30	0	p	15	-3	-1	2
805	n		1	30	0	p	16	1	1	0
805	n		1	30	0	p	17	-2	1	3
805	n		1	30	0	p	18	-1	1	2
805	n		1	30	0	p	19	-3	-2	1
805	n		1	30	0	p	20	1	1	0
805	n		1	30	0	p	21	2	3	1
805	n		1	30	0	p	22	3	2	-1
805	n		1	30	0	p	23	0	0	0
805	n		1	30	0	p	drift	15	7.5	-7.5
805	n		1	30	500	p	1	-1	-2	-1
805	n		1	30	500	p	2	-2	-2	0
805	n		1	30	500	p	3	-3	-2	1
805	n		1	30	500	p	4	-2	0	2
805	n		1	30	500	p	5	-2	-3	-1
805	n		1	30	500	p	6	0	-2	-2
805	n		1	30	500	p	7	0	-1	-1
805	n		1	30	500	p	8	1	0	-1
805	n		1	30	500	p	9	-3	-3	0
805	n		1	30	500	p	10	0	1	1
805	n		1	30	500	p	11	1	2	1
805	n		1	30	500	p	12	1	1	0
805	n		1	30	500	p	13	-1	1	2
805	n		1	30	500	p	14	1	2	1
805	n		1	30	500	p	15	0	-3	-3
805	n		1	30	500	p	16	-1	1	2
805	n		1	30	500	p	17	1	-1	-2
805	n		1	30	500	p	18	-1	1	2
805	n		1	30	500	p	19	-2	-2	0
805	n		1	30	500	p	20	1	-1	-2
805	n		1	30	500	p	21	1	2	1
805	n		1	30	500	p	22	1	3	2
805	n		1	30	500	p	23	1	0	-1
805	n		1	30	500	p	drift	16.5	6.2	-10.3
805	p		2	15	0	a	1	1	2	1
805	p		2	15	0	a	2	-3	-1	2
805	p		2	15	0	a	3	-2	-1	1
805	p		2	15	0	a	4	-2	-1	1
805	p		2	15	0	a	5	2	2	0
805	p		2	15	0	a	6	2	0	-2
805	p		2	15	0	a	7	3	2	-1
805	p		2	15	0	a	8	-2	0	2
805	p		2	15	0	a	9	-3	-3	0
805	p		2	15	0	a	10	-3	-3	0
805	p		2	15	0	a	11	0	3	3
805	p		2	15	0	a	12	-3	0	3
805	p		2	15	0	a	13	2	3	1
805	p		2	15	0	a	14	3	3	0
805	p		2	15	0	a	15	3	3	0
805	p		2	15	0	a	16	3	3	0
805	p		2	15	0	a	17	3	3	0
805	p		2	15	0	a	18	3	3	0
805	p		2	15	0	a	19	3	3	0
805	p		2	15	0	a	20	-3	0	3
805	p		2	15	0	a	21	-3	-3	0
805	p		2	15	0	a	22	-3	-3	0
805	p		2	15	0	a	23	-3	-3	0
805	p		2	15	0	a	drift	8.5	2.5	-6
805	p		2	15	500	a	1	1	2	1
805	p		2	15	500	a	2	-1	2	3
805	p		2	15	500	a	3	-1	2	3
805	p		2	15	500	a	4	-2	-2	0
805	p		2	15	500	a	5	1	2	1
805	p		2	15	500	a	6	0	2	2
805	p		2	15	500	a	7	1	3	2
805	p		2	15	500	a	8	-3	0	3
805	p		2	15	500	a	9	-3	-3	0
805	p		2	15	500	a	10	-3	-3	0
805	p		2	15	500	a	11	3	3	0
805	p		2	15	500	a	12	-3	-1	2
805	p		2	15	500	a	13	-3	-2	1
805	p		2	15	500	a	14	3	3	0
805	p		2	15	500	a	15	-2	-1	1
805	p		2	15	500	a	16	2	1	-1
805	p		2	15	500	a	17	-3	-3	0
805	p		2	15	500	a	18	1	1	0
805	p		2	15	500	a	19	1	1	0
805	p		2	15	500	a	20	-1	1	2
805	p		2	15	500	a	21	1	1	0
805	p		2	15	500	a	22	-1	1	2
805	p		2	15	500	a	23	1	-3	-4
805	p		2	15	500	a	drift	3.5	4	0.5
805	p		2	15	0	p	1	-2	2	4
805	p		2	15	0	p	2	-3	0	3
805	p		2	15	0	p	3	-3	-1	2
805	p		2	15	0	p	4	-3	-3	0
805	p		2	15	0	p	5	-3	2	5
805	p		2	15	0	p	6	-1	1	2
805	p		2	15	0	p	7	3	2	-1
805	p		2	15	0	p	8	0	-1	-1
805	p		2	15	0	p	9	-3	-3	0
805	p		2	15	0	p	10	-3	-3	0
805	p		2	15	0	p	11	3	3	0
805	p		2	15	0	p	12	-3	1	4
805	p		2	15	0	p	13	-3	1	4
805	p		2	15	0	p	14	2	3	1
805	p		2	15	0	p	15	-3	-3	0
805	p		2	15	0	p	16	2	2	0
805	p		2	15	0	p	17	2	2	0
805	p		2	15	0	p	18	0	2	2
805	p		2	15	0	p	19	-2	-3	-1
805	p		2	15	0	p	20	2	1	-1
805	p		2	15	0	p	21	1	3	2
805	p		2	15	0	p	22	2	3	1
805	p		2	15	0	p	23	2	-1	-3
805	p		2	15	0	p	drift	4.4	10.5	6.1
805	p		2	15	500	p	1	0	2	2
805	p		2	15	500	p	2	-2	2	4
805	p		2	15	500	p	3	-3	1	4
805	p		2	15	500	p	4	-2	1	3
805	p		2	15	500	p	5	-1	2	3
805	p		2	15	500	p	6	-1	1	2
805	p		2	15	500	p	7	2	3	1
805	p		2	15	500	p	8	1	-2	-3
805	p		2	15	500	p	9	-3	-3	0
805	p		2	15	500	p	10	-3	-1	2
805	p		2	15	500	p	11	3	3	0
805	p		2	15	500	p	12	0	1	1
805	p		2	15	500	p	13	-2	-2	0
805	p		2	15	500	p	14	2	3	1
805	p		2	15	500	p	15	-3	-2	1
805	p		2	15	500	p	16	-1	-1	0
805	p		2	15	500	p	17	-2	-2	0
805	p		2	15	500	p	18	-3	-1	2
805	p		2	15	500	p	19	-3	-2	1
805	p		2	15	500	p	20	-2	2	4
805	p		2	15	500	p	21	3	2	-1
805	p		2	15	500	p	22	3	3	0
805	p		2	15	500	p	23	1	0	-1
805	p		2	15	500	p	drift	10	9	-1
805	p		2	30	0	a	1	0	2	2
805	p		2	30	0	a	2	-2	1	3
805	p		2	30	0	a	3	-2	0	2
805	p		2	30	0	a	4	-3	1	4
805	p		2	30	0	a	5	-1	2	3
805	p		2	30	0	a	6	-2	1	3
805	p		2	30	0	a	7	2	3	1
805	p		2	30	0	a	8	-2	1	3
805	p		2	30	0	a	9	-3	-3	0
805	p		2	30	0	a	10	-3	-3	0
805	p		2	30	0	a	11	3	3	0
805	p		2	30	0	a	12	0	-3	-3
805	p		2	30	0	a	13	2	2	0
805	p		2	30	0	a	14	3	3	0
805	p		2	30	0	a	15	2	3	1
805	p		2	30	0	a	16	3	3	0
805	p		2	30	0	a	17	2	3	1
805	p		2	30	0	a	18	3	3	0
805	p		2	30	0	a	19	3	3	0
805	p		2	30	0	a	20	0	-2	-2
805	p		2	30	0	a	21	-3	-3	0
805	p		2	30	0	a	22	-3	-3	0
805	p		2	30	0	a	23	-3	-3	0
805	p		2	30	0	a	drift	0.8	16	15.2
805	p		2	30	500	a	1	1	1	0
805	p		2	30	500	a	2	1	-1	-2
805	p		2	30	500	a	3	1	-1	-2
805	p		2	30	500	a	4	0	1	1
805	p		2	30	500	a	5	1	1	0
805	p		2	30	500	a	6	-1	-1	0
805	p		2	30	500	a	7	2	1	-1
805	p		2	30	500	a	8	-2	-2	0
805	p		2	30	500	a	9	-3	-3	0
805	p		2	30	500	a	10	-3	-3	0
805	p		2	30	500	a	11	3	2	-1
805	p		2	30	500	a	12	-1	1	2
805	p		2	30	500	a	13	-2	-1	1
805	p		2	30	500	a	14	3	3	0
805	p		2	30	500	a	15	1	0	-1
805	p		2	30	500	a	16	1	1	0
805	p		2	30	500	a	17	-3	-1	2
805	p		2	30	500	a	18	-1	1	2
805	p		2	30	500	a	19	1	2	1
805	p		2	30	500	a	20	1	-1	-2
805	p		2	30	500	a	21	-2	1	3
805	p		2	30	500	a	22	-2	1	3
805	p		2	30	500	a	23	-3	-1	2
805	p		2	30	500	a	drift	16	21	5
805	p		2	30	0	p	1	0	2	2
805	p		2	30	0	p	2	0	1	1
805	p		2	30	0	p	3	-1	-1	0
805	p		2	30	0	p	4	-1	-2	-1
805	p		2	30	0	p	5	-2	1	3
805	p		2	30	0	p	6	-2	1	3
805	p		2	30	0	p	7	1	1	0
805	p		2	30	0	p	8	1	-2	-3
805	p		2	30	0	p	9	-3	-3	0
805	p		2	30	0	p	10	-3	-3	0
805	p		2	30	0	p	11	2	2	0
805	p		2	30	0	p	12	-2	1	3
805	p		2	30	0	p	13	-2	-1	1
805	p		2	30	0	p	14	2	2	0
805	p		2	30	0	p	15	-2	-2	0
805	p		2	30	0	p	16	-1	1	2
805	p		2	30	0	p	17	1	1	0
805	p		2	30	0	p	18	-1	-1	0
805	p		2	30	0	p	19	-2	-2	0
805	p		2	30	0	p	20	1	1	0
805	p		2	30	0	p	21	2	2	0
805	p		2	30	0	p	22	2	2	0
805	p		2	30	0	p	23	-1	-2	-1
805	p		2	30	0	p	drift	9	15.5	6.5
805	p		2	30	500	p	1	-1	-1	0
805	p		2	30	500	p	2	-2	-2	0
805	p		2	30	500	p	3	-3	-2	1
805	p		2	30	500	p	4	-2	-2	0
805	p		2	30	500	p	5	-2	-2	0
805	p		2	30	500	p	6	-2	-2	0
805	p		2	30	500	p	7	0	-1	-1
805	p		2	30	500	p	8	0	-3	-3
805	p		2	30	500	p	9	-3	-3	0
805	p		2	30	500	p	10	-3	-3	0
805	p		2	30	500	p	11	3	1	-2
805	p		2	30	500	p	12	-2	-2	0
805	p		2	30	500	p	13	-3	-3	0
805	p		2	30	500	p	14	2	2	0
805	p		2	30	500	p	15	-2	-2	0
805	p		2	30	500	p	16	1	-1	-2
805	p		2	30	500	p	17	-2	-2	0
805	p		2	30	500	p	18	-1	-1	0
805	p		2	30	500	p	19	-3	-3	0
805	p		2	30	500	p	20	-2	-1	1
805	p		2	30	500	p	21	-3	2	5
805	p		2	30	500	p	22	-3	3	6
805	p		2	30	500	p	23	1	1	0
805	p		2	30	500	p	drift	12	7.5	-4.5
806	p		1	15	0	a	1	-3	1	4
806	p		1	15	0	a	2	-3	0	3
806	p		1	15	0	a	3	-2	1	3
806	p		1	15	0	a	4	-3	-1	2
806	p		1	15	0	a	5	-3	0	3
806	p		1	15	0	a	6	-3	0	3
806	p		1	15	0	a	7	-2	-1	1
806	p		1	15	0	a	8	-3	-2	1
806	p		1	15	0	a	9	-3	-3	0
806	p		1	15	0	a	10	-3	-3	0
806	p		1	15	0	a	11	0	0	0
806	p		1	15	0	a	12	-3	-2	1
806	p		1	15	0	a	13	-3	0	3
806	p		1	15	0	a	14	-3	0	3
806	p		1	15	0	a	15	-2	1	3
806	p		1	15	0	a	16	-3	1	4
806	p		1	15	0	a	17	-3	0	3
806	p		1	15	0	a	18	0	0	0
806	p		1	15	0	a	19	2	0	-2
806	p		1	15	0	a	20	0	0	0
806	p		1	15	0	a	21	-3	-2	1
806	p		1	15	0	a	22	-3	-2	1
806	p		1	15	0	a	23	-2	-1	1
806	p		1	15	0	a	drift	-4	3.2	7.2
806	p		1	15	500	a	1	0	1	1
806	p		1	15	500	a	2	1	1	0
806	p		1	15	500	a	3	1	1	0
806	p		1	15	500	a	4	-1	-2	-1
806	p		1	15	500	a	5	0	1	1
806	p		1	15	500	a	6	0	1	1
806	p		1	15	500	a	7	-1	0	1
806	p		1	15	500	a	8	-3	-2	1
806	p		1	15	500	a	9	-3	-2	1
806	p		1	15	500	a	10	-3	-2	1
806	p		1	15	500	a	11	0	-1	-1
806	p		1	15	500	a	12	-2	-1	1
806	p		1	15	500	a	13	1	1	0
806	p		1	15	500	a	14	1	1	0
806	p		1	15	500	a	15	1	1	0
806	p		1	15	500	a	16	1	1	0
806	p		1	15	500	a	17	1	1	0
806	p		1	15	500	a	18	1	1	0
806	p		1	15	500	a	19	-1	1	2
806	p		1	15	500	a	20	1	1	0
806	p		1	15	500	a	21	0	-1	-1
806	p		1	15	500	a	22	-1	-1	0
806	p		1	15	500	a	23	-1	0	1
806	p		1	15	500	a	drift	4.5	10	5.5
806	p		1	15	0	p	1	1	1	0
806	p		1	15	0	p	2	1	1	0
806	p		1	15	0	p	3	1	1	0
806	p		1	15	0	p	4	1	-2	-3
806	p		1	15	0	p	5	0	1	1
806	p		1	15	0	p	6	1	1	0
806	p		1	15	0	p	7	0	-1	-1
806	p		1	15	0	p	8	-3	-2	1
806	p		1	15	0	p	9	-3	-3	0
806	p		1	15	0	p	10	-3	-3	0
806	p		1	15	0	p	11	0	-1	-1
806	p		1	15	0	p	12	-2	-1	1
806	p		1	15	0	p	13	1	0	-1
806	p		1	15	0	p	14	1	0	-1
806	p		1	15	0	p	15	1	-1	-2
806	p		1	15	0	p	16	1	-1	-2
806	p		1	15	0	p	17	1	1	0
806	p		1	15	0	p	18	1	0	-1
806	p		1	15	0	p	19	1	1	0
806	p		1	15	0	p	20	1	1	0
806	p		1	15	0	p	21	-2	-1	1
806	p		1	15	0	p	22	-2	-1	1
806	p		1	15	0	p	23	-1	0	1
806	p		1	15	0	p	drift	0.4	1	0.6
806	p		1	15	500	p	1	1	1	0
806	p		1	15	500	p	2	1	1	0
806	p		1	15	500	p	3	1	1	0
806	p		1	15	500	p	4	-1	-2	-1
806	p		1	15	500	p	5	1	1	0
806	p		1	15	500	p	6	1	2	1
806	p		1	15	500	p	7	-1	0	1
806	p		1	15	500	p	8	-2	-3	-1
806	p		1	15	500	p	9	-3	-3	0
806	p		1	15	500	p	10	-3	-3	0
806	p		1	15	500	p	11	-1	0	1
806	p		1	15	500	p	12	-2	-2	0
806	p		1	15	500	p	13	0	1	1
806	p		1	15	500	p	14	1	1	0
806	p		1	15	500	p	15	0	0	0
806	p		1	15	500	p	16	1	1	0
806	p		1	15	500	p	17	1	1	0
806	p		1	15	500	p	18	0	0	0
806	p		1	15	500	p	19	1	0	-1
806	p		1	15	500	p	20	1	1	0
806	p		1	15	500	p	21	-1	0	1
806	p		1	15	500	p	22	-1	0	1
806	p		1	15	500	p	23	-3	-1	2
806	p		1	15	500	p	drift	2.7	6	3.3
806	p		1	30	0	a	1	2	2	0
806	p		1	30	0	a	2	2	2	0
806	p		1	30	0	a	3	2	2	0
806	p		1	30	0	a	4	0	0	0
806	p		1	30	0	a	5	1	2	1
806	p		1	30	0	a	6	1	2	1
806	p		1	30	0	a	7	-2	-1	1
806	p		1	30	0	a	8	-3	-3	0
806	p		1	30	0	a	9	-3	-3	0
806	p		1	30	0	a	10	-3	-3	0
806	p		1	30	0	a	11	-1	-1	0
806	p		1	30	0	a	12	-2	-2	0
806	p		1	30	0	a	13	-1	1	2
806	p		1	30	0	a	14	-1	1	2
806	p		1	30	0	a	15	2	1	-1
806	p		1	30	0	a	16	2	1	-1
806	p		1	30	0	a	17	2	2	0
806	p		1	30	0	a	18	2	2	0
806	p		1	30	0	a	19	2	2	0
806	p		1	30	0	a	20	1	0	-1
806	p		1	30	0	a	21	-1	-1	0
806	p		1	30	0	a	22	-1	-1	0
806	p		1	30	0	a	23	-1	-1	0
806	p		1	30	0	a	drift	7.8	-1.2	-9
806	p		1	30	500	a	1	2	2	0
806	p		1	30	500	a	2	2	2	0
806	p		1	30	500	a	3	2	2	0
806	p		1	30	500	a	4	-1	0	1
806	p		1	30	500	a	5	2	2	0
806	p		1	30	500	a	6	-1	2	3
806	p		1	30	500	a	7	-1	-1	0
806	p		1	30	500	a	8	-3	-3	0
806	p		1	30	500	a	9	-3	-3	0
806	p		1	30	500	a	10	-3	-3	0
806	p		1	30	500	a	11	-1	0	1
806	p		1	30	500	a	12	-2	-2	0
806	p		1	30	500	a	13	1	1	0
806	p		1	30	500	a	14	1	1	0
806	p		1	30	500	a	15	2	2	0
806	p		1	30	500	a	16	2	2	0
806	p		1	30	500	a	17	2	2	0
806	p		1	30	500	a	18	2	2	0
806	p		1	30	500	a	19	2	2	0
806	p		1	30	500	a	20	0	0	0
806	p		1	30	500	a	21	-2	-2	0
806	p		1	30	500	a	22	-2	-2	0
806	p		1	30	500	a	23	-2	-2	0
806	p		1	30	500	a	drift	4.1	2.1	-2
806	p		1	30	0	p	1	2	2	0
806	p		1	30	0	p	2	2	2	0
806	p		1	30	0	p	3	2	2	0
806	p		1	30	0	p	4	0	-1	-1
806	p		1	30	0	p	5	2	2	0
806	p		1	30	0	p	6	2	2	0
806	p		1	30	0	p	7	-1	2	3
806	p		1	30	0	p	8	-3	-3	0
806	p		1	30	0	p	9	-3	-3	0
806	p		1	30	0	p	10	-3	-3	0
806	p		1	30	0	p	11	-1	0	1
806	p		1	30	0	p	12	-2	-2	0
806	p		1	30	0	p	13	1	1	0
806	p		1	30	0	p	14	1	1	0
806	p		1	30	0	p	15	0	2	2
806	p		1	30	0	p	16	2	2	0
806	p		1	30	0	p	17	2	2	0
806	p		1	30	0	p	18	2	2	0
806	p		1	30	0	p	19	2	2	0
806	p		1	30	0	p	20	-1	0	1
806	p		1	30	0	p	21	0	-1	-1
806	p		1	30	0	p	22	0	-1	-1
806	p		1	30	0	p	23	0	-1	-1
806	p		1	30	0	p	drift	2.5	-1.8	-4.3
806	p		1	30	500	p	1	2	2	0
806	p		1	30	500	p	2	2	2	0
806	p		1	30	500	p	3	2	2	0
806	p		1	30	500	p	4	-1	0	1
806	p		1	30	500	p	5	2	2	0
806	p		1	30	500	p	6	2	2	0
806	p		1	30	500	p	7	-3	-1	2
806	p		1	30	500	p	8	-3	-3	0
806	p		1	30	500	p	9	-3	-3	0
806	p		1	30	500	p	10	-3	-3	0
806	p		1	30	500	p	11	1	-1	-2
806	p		1	30	500	p	12	-2	-3	-1
806	p		1	30	500	p	13	2	2	0
806	p		1	30	500	p	14	2	2	0
806	p		1	30	500	p	15	2	2	0
806	p		1	30	500	p	16	2	2	0
806	p		1	30	500	p	17	2	2	0
806	p		1	30	500	p	18	2	2	0
806	p		1	30	500	p	19	2	2	0
806	p		1	30	500	p	20	1	2	1
806	p		1	30	500	p	21	-2	-1	1
806	p		1	30	500	p	22	-2	-1	1
806	p		1	30	500	p	23	0	-1	-1
806	p		1	30	500	p	drift	3.5	4.2	0.7
806	n		2	15	0	a	1	-3	-2	1
806	n		2	15	0	a	2	-2	-2	0
806	n		2	15	0	a	3	-3	-2	1
806	n		2	15	0	a	4	-3	-3	0
806	n		2	15	0	a	5	-3	-2	1
806	n		2	15	0	a	6	-3	-2	1
806	n		2	15	0	a	7	-3	-3	0
806	n		2	15	0	a	8	-3	-3	0
806	n		2	15	0	a	9	-3	-3	0
806	n		2	15	0	a	10	-3	-3	0
806	n		2	15	0	a	11	-2	-2	0
806	n		2	15	0	a	12	-3	-3	0
806	n		2	15	0	a	13	-2	-1	1
806	n		2	15	0	a	14	-2	-1	1
806	n		2	15	0	a	15	-2	1	3
806	n		2	15	0	a	16	2	3	1
806	n		2	15	0	a	17	2	3	1
806	n		2	15	0	a	18	3	3	0
806	n		2	15	0	a	19	3	3	0
806	n		2	15	0	a	20	0	3	3
806	n		2	15	0	a	21	-3	-3	0
806	n		2	15	0	a	22	-3	-3	0
806	n		2	15	0	a	23	-3	-3	0
806	n		2	15	0	a	drift	3	-4.2	-7.2
806	n		2	15	500	a	1	-2	0	2
806	n		2	15	500	a	2	-2	1	3
806	n		2	15	500	a	3	-3	-2	1
806	n		2	15	500	a	4	-3	-3	0
806	n		2	15	500	a	5	-3	-3	0
806	n		2	15	500	a	6	-2	-3	-1
806	n		2	15	500	a	7	-3	-3	0
806	n		2	15	500	a	8	-3	-3	0
806	n		2	15	500	a	9	-3	-3	0
806	n		2	15	500	a	10	-3	-3	0
806	n		2	15	500	a	11	-2	-2	0
806	n		2	15	500	a	12	-3	-3	0
806	n		2	15	500	a	13	2	2	0
806	n		2	15	500	a	14	2	2	0
806	n		2	15	500	a	15	2	2	0
806	n		2	15	500	a	16	2	2	0
806	n		2	15	500	a	17	2	2	0
806	n		2	15	500	a	18	2	3	1
806	n		2	15	500	a	19	2	3	1
806	n		2	15	500	a	20	-3	3	6
806	n		2	15	500	a	21	-3	-3	0
806	n		2	15	500	a	22	-3	-3	0
806	n		2	15	500	a	23	-3	-3	0
806	n		2	15	500	a	drift	-3.2	-6.2	-3
806	n		2	15	0	p	1	0	-3	-3
806	n		2	15	0	p	2	0	-2	-2
806	n		2	15	0	p	3	0	1	1
806	n		2	15	0	p	4	-2	-3	-1
806	n		2	15	0	p	5	0	-3	-3
806	n		2	15	0	p	6	0	-3	-3
806	n		2	15	0	p	7	-3	-3	0
806	n		2	15	0	p	8	-3	-3	0
806	n		2	15	0	p	9	-3	-3	0
806	n		2	15	0	p	10	-3	-3	0
806	n		2	15	0	p	11	0	0	0
806	n		2	15	0	p	12	-3	-3	0
806	n		2	15	0	p	13	2	2	0
806	n		2	15	0	p	14	2	2	0
806	n		2	15	0	p	15	2	2	0
806	n		2	15	0	p	16	2	2	0
806	n		2	15	0	p	17	2	2	0
806	n		2	15	0	p	18	2	2	0
806	n		2	15	0	p	19	2	2	0
806	n		2	15	0	p	20	2	2	0
806	n		2	15	0	p	21	-3	-3	0
806	n		2	15	0	p	22	-3	-3	0
806	n		2	15	0	p	23	-3	-3	0
806	n		2	15	0	p	drift	-1.5	-8.5	-7
806	n		2	15	500	p	1	0	0	0
806	n		2	15	500	p	2	0	0	0
806	n		2	15	500	p	3	0	0	0
806	n		2	15	500	p	4	-3	-3	0
806	n		2	15	500	p	5	-3	-3	0
806	n		2	15	500	p	6	-3	-3	0
806	n		2	15	500	p	7	-3	0	3
806	n		2	15	500	p	8	-3	-3	0
806	n		2	15	500	p	9	-3	-3	0
806	n		2	15	500	p	10	-3	-2	1
806	n		2	15	500	p	11	0	0	0
806	n		2	15	500	p	12	-3	-3	0
806	n		2	15	500	p	13	2	2	0
806	n		2	15	500	p	14	2	2	0
806	n		2	15	500	p	15	2	2	0
806	n		2	15	500	p	16	2	2	0
806	n		2	15	500	p	17	2	2	0
806	n		2	15	500	p	18	2	2	0
806	n		2	15	500	p	19	2	2	0
806	n		2	15	500	p	20	2	1	-1
806	n		2	15	500	p	21	-3	-2	1
806	n		2	15	500	p	22	-3	-2	1
806	n		2	15	500	p	23	-3	-3	0
806	n		2	15	500	p	drift	-2.5	-6.5	-4
806	n		2	30	0	a	1	1	0	-1
806	n		2	30	0	a	2	1	1	0
806	n		2	30	0	a	3	1	1	0
806	n		2	30	0	a	4	-3	-3	0
806	n		2	30	0	a	5	1	1	0
806	n		2	30	0	a	6	1	1	0
806	n		2	30	0	a	7	-3	-2	1
806	n		2	30	0	a	8	-3	-2	1
806	n		2	30	0	a	9	-3	-2	1
806	n		2	30	0	a	10	-2	-2	0
806	n		2	30	0	a	11	0	1	1
806	n		2	30	0	a	12	-3	-3	0
806	n		2	30	0	a	13	2	2	0
806	n		2	30	0	a	14	2	2	0
806	n		2	30	0	a	15	2	2	0
806	n		2	30	0	a	16	2	2	0
806	n		2	30	0	a	17	2	2	0
806	n		2	30	0	a	18	2	2	0
806	n		2	30	0	a	19	2	2	0
806	n		2	30	0	a	20	2	2	0
806	n		2	30	0	a	21	-3	-2	1
806	n		2	30	0	a	22	-3	-2	1
806	n		2	30	0	a	23	-3	-3	0
806	n		2	30	0	a	drift	-3.5	-1.5	2
806	n		2	30	500	a	1	1	2	1
806	n		2	30	500	a	2	1	2	1
806	n		2	30	500	a	3	1	2	1
806	n		2	30	500	a	4	-2	-2	0
806	n		2	30	500	a	5	1	2	1
806	n		2	30	500	a	6	1	2	1
806	n		2	30	500	a	7	-2	-3	-1
806	n		2	30	500	a	8	-2	-3	-1
806	n		2	30	500	a	9	-2	-2	0
806	n		2	30	500	a	10	-2	-2	0
806	n		2	30	500	a	11	0	1	1
806	n		2	30	500	a	12	-2	-2	0
806	n		2	30	500	a	13	2	1	-1
806	n		2	30	500	a	14	2	2	0
806	n		2	30	500	a	15	2	2	0
806	n		2	30	500	a	16	2	2	0
806	n		2	30	500	a	17	2	2	0
806	n		2	30	500	a	18	2	2	0
806	n		2	30	500	a	19	2	2	0
806	n		2	30	500	a	20	2	1	-1
806	n		2	30	500	a	21	-1	-1	0
806	n		2	30	500	a	22	-1	-1	0
806	n		2	30	500	a	23	-2	-1	1
806	n		2	30	500	a	drift	-6.5	0.5	7
806	n		2	30	0	p	1	2	2	0
806	n		2	30	0	p	2	2	2	0
806	n		2	30	0	p	3	2	2	0
806	n		2	30	0	p	4	-3	-1	2
806	n		2	30	0	p	5	2	2	0
806	n		2	30	0	p	6	2	2	0
806	n		2	30	0	p	7	-2	-1	1
806	n		2	30	0	p	8	-2	-2	0
806	n		2	30	0	p	9	-1	-1	0
806	n		2	30	0	p	10	-1	-1	0
806	n		2	30	0	p	11	1	1	0
806	n		2	30	0	p	12	-2	-1	1
806	n		2	30	0	p	13	2	2	0
806	n		2	30	0	p	14	2	2	0
806	n		2	30	0	p	15	2	2	0
806	n		2	30	0	p	16	2	2	0
806	n		2	30	0	p	17	2	2	0
806	n		2	30	0	p	18	2	2	0
806	n		2	30	0	p	19	2	2	0
806	n		2	30	0	p	20	2	2	0
806	n		2	30	0	p	21	-2	0	2
806	n		2	30	0	p	22	-2	1	3
806	n		2	30	0	p	23	-2	-1	1
806	n		2	30	0	p	drift	8	-6.5	-14.5
806	n		2	30	500	p	1	1	1	0
806	n		2	30	500	p	2	0	1	1
806	n		2	30	500	p	3	1	1	0
806	n		2	30	500	p	4	-2	-2	0
806	n		2	30	500	p	5	1	1	0
806	n		2	30	500	p	6	1	1	0
806	n		2	30	500	p	7	-1	-2	-1
806	n		2	30	500	p	8	-2	-2	0
806	n		2	30	500	p	9	-1	-2	-1
806	n		2	30	500	p	10	-1	-1	0
806	n		2	30	500	p	11	1	1	0
806	n		2	30	500	p	12	-1	-2	-1
806	n		2	30	500	p	13	2	1	-1
806	n		2	30	500	p	14	2	1	-1
806	n		2	30	500	p	15	2	1	-1
806	n		2	30	500	p	16	0	2	2
806	n		2	30	500	p	17	2	2	0
806	n		2	30	500	p	18	2	2	0
806	n		2	30	500	p	19	2	0	-2
806	n		2	30	500	p	20	0	2	2
806	n		2	30	500	p	21	-1	-1	0
806	n		2	30	500	p	22	-1	-1	0
806	n		2	30	500	p	23	-2	-1	1
806	n		2	30	500	p	drift	8.5	-2.1	-10.6
807	p		1	15	0	a	1	-3	-3	0
807	p		1	15	0	a	2	-3	-3	0
807	p		1	15	0	a	3	-3	-3	0
807	p		1	15	0	a	4	-3	-3	0
807	p		1	15	0	a	5	-3	-3	0
807	p		1	15	0	a	6	-3	-3	0
807	p		1	15	0	a	7	-3	-3	0
807	p		1	15	0	a	8	-3	-3	0
807	p		1	15	0	a	9	-3	-3	0
807	p		1	15	0	a	10	-3	-3	0
807	p		1	15	0	a	11	-3	-3	0
807	p		1	15	0	a	12	-3	-3	0
807	p		1	15	0	a	13	-3	-3	0
807	p		1	15	0	a	14	3	3	0
807	p		1	15	0	a	15	3	3	0
807	p		1	15	0	a	16	3	3	0
807	p		1	15	0	a	17	3	3	0
807	p		1	15	0	a	18	3	3	0
807	p		1	15	0	a	19	3	3	0
807	p		1	15	0	a	20	-3	-3	0
807	p		1	15	0	a	21	-3	-3	0
807	p		1	15	0	a	22	-3	-3	0
807	p		1	15	0	a	23	-3	-3	0
807	p		1	15	0	a	drift	8	12	4
807	p		1	15	500	a	1	-3	-2	1
807	p		1	15	500	a	2	-3	-2	1
807	p		1	15	500	a	3	-3	-3	0
807	p		1	15	500	a	4	-3	-3	0
807	p		1	15	500	a	5	-3	-3	0
807	p		1	15	500	a	6	-3	-3	0
807	p		1	15	500	a	7	-3	-2	1
807	p		1	15	500	a	8	-3	-3	0
807	p		1	15	500	a	9	-3	-3	0
807	p		1	15	500	a	10	-3	-3	0
807	p		1	15	500	a	11	-3	-2	1
807	p		1	15	500	a	12	-3	-3	0
807	p		1	15	500	a	13	-3	2	5
807	p		1	15	500	a	14	3	2	-1
807	p		1	15	500	a	15	1	1	0
807	p		1	15	500	a	16	1	0	-1
807	p		1	15	500	a	17	1	-2	-3
807	p		1	15	500	a	18	3	3	0
807	p		1	15	500	a	19	2	2	0
807	p		1	15	500	a	20	-3	2	5
807	p		1	15	500	a	21	-2	-3	-1
807	p		1	15	500	a	22	-3	-3	0
807	p		1	15	500	a	23	-3	-3	0
807	p		1	15	500	a	drift	14.8	13.1	-1.7
807	p		1	15	0	p	1	-3	-3	0
807	p		1	15	0	p	2	-3	-3	0
807	p		1	15	0	p	3	-3	-3	0
807	p		1	15	0	p	4	-3	-3	0
807	p		1	15	0	p	5	-3	-3	0
807	p		1	15	0	p	6	-3	-3	0
807	p		1	15	0	p	7	-3	-3	0
807	p		1	15	0	p	8	-3	-3	0
807	p		1	15	0	p	9	-3	-3	0
807	p		1	15	0	p	10	-3	-3	0
807	p		1	15	0	p	11	-3	-3	0
807	p		1	15	0	p	12	-3	-3	0
807	p		1	15	0	p	13	-3	-3	0
807	p		1	15	0	p	14	3	3	0
807	p		1	15	0	p	15	-3	-3	0
807	p		1	15	0	p	16	3	3	0
807	p		1	15	0	p	17	3	3	0
807	p		1	15	0	p	18	-3	-3	0
807	p		1	15	0	p	19	-3	-3	0
807	p		1	15	0	p	20	-3	-3	0
807	p		1	15	0	p	21	3	3	0
807	p		1	15	0	p	22	3	3	0
807	p		1	15	0	p	23	-3	-3	0
807	p		1	15	0	p	drift	7.2	3	-4.2
807	p		1	15	500	p	1	-3	-3	0
807	p		1	15	500	p	2	-3	-3	0
807	p		1	15	500	p	3	-3	-3	0
807	p		1	15	500	p	4	-3	-3	0
807	p		1	15	500	p	5	-3	-3	0
807	p		1	15	500	p	6	-3	-3	0
807	p		1	15	500	p	7	-3	-3	0
[truncated: 10,289 more rows]
